# Supplementary material for: Single-Cell RNA Sequencing Reveals Immunomodulatory Effects of Stem Cell Factor and Granulocyte Colony-Stimulating Factor Treatment in the Brains of Aged APP/PS1 Mice
Source: Biomolecules. 2024 Jul 10;14(7):827. doi: 10.3390/biom14070827 (PMC11275138; doi:10.3390/biom14070827)
Supplement: Supplementary file 1 [file biomolecules-14-00827-s001.zip]

Archive with 53 entries (46 files):
- __MACOSX/Supplemental data/
- __MACOSX/Supplemental data/._.DS_Store
- __MACOSX/Supplemental data/Figures/
- __MACOSX/Supplemental data/Figures/._.DS_Store
- __MACOSX/Supplemental data/Figures/._SuppFigure 1.jpg
- __MACOSX/Supplemental data/Figures/._SuppFigure 10.jpg
- __MACOSX/Supplemental data/Figures/._SuppFigure 11.jpg
- __MACOSX/Supplemental data/Figures/._SuppFigure 12.jpg
- __MACOSX/Supplemental data/Figures/._SuppFigure 13.jpg
- __MACOSX/Supplemental data/Figures/._SuppFigure 2.jpg
- __MACOSX/Supplemental data/Figures/._SuppFigure 3.jpg
- __MACOSX/Supplemental data/Figures/._SuppFigure 4.jpg
- __MACOSX/Supplemental data/Figures/._SuppFigure 5.jpg
- __MACOSX/Supplemental data/Figures/._SuppFigure 6.jpg
- __MACOSX/Supplemental data/Figures/._SuppFigure 7.jpg
- __MACOSX/Supplemental data/Figures/._SuppFigure 8.jpg
- __MACOSX/Supplemental data/Figures/._SuppFigure 9.jpg
- __MACOSX/Supplemental data/Figures/._Supplemental Figure Legends .docx
- __MACOSX/Supplemental data/Files/
- __MACOSX/Supplemental data/Files/._Supplemental Data File 1.xlsx
- __MACOSX/Supplemental data/Files/._Supplemental Data File 2.xlsx
- __MACOSX/Supplemental data/Files/._Supplemental Data File 3.xlsx
- __MACOSX/Supplemental data/Files/._Supplemental Data File Legends.docx
- __MACOSX/Supplemental data/Tables/
- __MACOSX/Supplemental data/Tables/._.DS_Store
- __MACOSX/Supplemental data/Tables/._Table S1.jpg
- __MACOSX/Supplemental data/Tables/._Table S2.jpg
- Supplemental data/.DS_Store
- Supplemental data/Figures/
- Supplemental data/Figures/.DS_Store
- Supplemental data/Figures/SuppFigure S1.jpg
- Supplemental data/Figures/SuppFigure S10.jpg
- Supplemental data/Figures/SuppFigure S11.jpg
- Supplemental data/Figures/SuppFigure S12.jpg
- Supplemental data/Figures/SuppFigure S13.jpg
- Supplemental data/Figures/SuppFigure S2.jpg
- Supplemental data/Figures/SuppFigure S3.jpg
- Supplemental data/Figures/SuppFigure S4.jpg
- Supplemental data/Figures/SuppFigure S5.jpg
- Supplemental data/Figures/SuppFigure S6.jpg
- Supplemental data/Figures/SuppFigure S7.jpg
- Supplemental data/Figures/SuppFigure S8.jpg
- Supplemental data/Figures/SuppFigure S9.jpg
- Supplemental data/Figures/Supplemental Figure Legends .pdf
- Supplemental data/Files/
- Supplemental data/Files/Supplemental Data File Legends.pdf
- Supplemental data/Files/Supplemental Data File S1.xlsx
- Supplemental data/Files/Supplemental Data File S2.xlsx
- Supplemental data/Files/Supplemental Data File S3.xlsx
- Supplemental data/Tables/
- Supplemental data/Tables/.DS_Store
- Supplemental data/Tables/Table S1.jpg
- Supplemental data/Tables/Table S2.jpg
