# Supplementary material for: Single-Cell RNA Sequencing Reveals Immunomodulatory Effects of Stem Cell Factor and Granulocyte Colony-Stimulating Factor Treatment in the Brains of Aged APP/PS1 Mice
Source: Biomolecules. 2024 Jul 10;14(7):827. doi: 10.3390/biom14070827 (PMC11275138; doi:10.3390/biom14070827)
Supplement: Supplementary file 1 [file biomolecules-14-00827-s001.zip › Supplemental data/Files/Supplemental Data File S1.xlsx]

## Sheet: Supplemental Data File S1
Gene symbol	Cluster 1	Cluster 2	Cluster 3	Cluster 4	Cluster 5	Cluster 6	Cluster 7	Cluster 8	Cluster 9	Cluster 10	Cluster 11	Cluster 12	Cluster 13	Cluster 14
Apoe	15.8213	15.9922	15.5963	13.9349	15.3638	13.4228	12.8637	15.5049	10.3127	14.9199	10.459	11.767	8.66375	14.5014
Cst3	15.1048	14.4999	14.9442	15.4542	14.7667	15.1212	15.5385	15.486	10.7915	14.9259	10.0469	11.6371	9.46921	14.0989
Rn45s	14.6607	14.4663	14.2999	14.4719	14.8301	14.2404	14.7886	14.9483	15.2454	14.1111	15.0111	15.3928	14.5141	15.0925
Tmsb4x	13.7309	13.6161	13.9807	14.0586	13.6355	13.8059	13.9832	14.4983	14.4867	13.9324	14.0028	14.2436	14.5673	14.1923
Fth1	13.6551	13.5129	13.9913	13.0706	13.2382	12.8277	12.579	14.0262	13.5499	13.4132	11.3814	12.6863	11.7984	13.2913
C1qa	13.4719	13.531	13.4552	13.6888	13.4623	13.4713	13.7352	13.6324	7.61912	13.453	7.57201	8.08869	6.56793	12.5627
Ctsd	13.3268	13.9649	13.5154	12.9972	13.037	12.7686	12.8679	13.4182	9.70429	13.6502	8.88536	9.09342	8.50369	12.401
C1qb	13.3035	13.2017	13.3048	13.5653	13.1747	13.2448	13.5838	13.5846	7.83091	13.232	7.62634	8.34221	6.7577	12.36
Ccl4	12.8569	11.7513	13.0494	12.638	12.9529	13.4144	11.2423	9.71477	8.66302	12.5382	9.77006	9.37343	6.18788	11.1301
Tyrobp	12.8299	13.4634	12.7996	12.0736	12.0948	11.5317	11.8662	13.3336	12.3905	12.7631	8.85061	11.2846	11.2142	12.4405
Rplp1	12.7131	12.6665	12.7105	12.6052	12.2755	11.9431	12.4046	13.4705	9.32847	12.4651	13.1548	11.8985	9.5892	11.6555
Trem2	12.6895	13.2958	12.4608	11.8723	12.1906	11.6967	11.8818	12.6968	7.06313	12.538	7.18949	7.93269	5.9549	11.5353
Ctss	12.6811	12.4456	12.5945	12.8172	12.5206	12.4985	12.7737	12.7624	8.05991	12.4283	8.4601	10.1223	6.11108	11.7107
C1qc	12.6809	12.7766	12.6528	12.9348	12.6346	12.8075	13.0326	12.8009	7.05	12.7058	7.02012	7.50879	5.91142	11.8427
Malat1	12.6637	12.2	12.4768	13.2241	13.8154	13.7282	13.6245	7.73306	13.73	12.9829	13.1394	12.7395	11.7462	13.1666
Rps24	12.4696	12.3613	12.4244	12.0638	11.9746	11.4533	11.8268	13.0226	10.5861	12.0973	13.7643	12.2036	10.7145	11.6175
Tpt1	12.4646	12.4702	12.4481	12.2063	11.9902	11.6683	11.9846	13.0275	11.8205	12.219	13.4265	12.5124	11.2281	11.8719
Rpl23	12.4085	12.4706	12.3748	11.8654	11.8331	11.2374	11.6013	12.8761	9.81519	12.0822	13.1201	11.9636	10.0901	11.4536
Hexb	12.3477	12.3938	12.2046	12.6818	12.4184	12.651	13.0314	12.2566	6.88042	12.4542	7.10176	7.93235	6.44424	11.4561
Rpl13	12.3257	12.2255	12.2384	11.9042	11.8488	11.3779	11.7198	12.8226	9.61707	11.9694	13.3252	12.2911	10.0804	11.2966
Itm2b	12.3176	12.337	12.2896	12.6464	12.1998	12.3257	12.7327	12.6224	10.3302	12.3879	10.1637	11.0261	10.4426	11.6744
Eef1a1	12.2267	12.4126	12.2756	11.8209	11.5884	11.3493	11.4759	12.5444	9.16001	12.0674	12.4635	11.7649	9.45112	11.2252
H3f3b	12.2194	11.6733	12.4408	12.4174	12.6723	13.4735	11.4714	10.0989	11.4262	12.2633	11.689	11.4746	10.5154	11.5851
Uba52	12.1808	12.0865	12.1705	11.7564	11.6461	11.1159	11.487	12.7572	11.1704	11.8425	13.2726	12.1469	11.0738	11.5675
Ftl1	12.171	12.229	12.5723	12.0095	12.1272	12.2887	11.5839	12.8704	12.105	12.1588	10.0431	11.7942	11.102	11.9416
Rpl21	12.1339	12.3797	11.9249	11.4456	11.4527	10.9067	11.2238	12.5125	8.97539	11.7708	12.2531	11.2017	9.141	11.024
Rpl27a	12.1277	11.9724	12.064	11.7423	11.6673	11.1687	11.4786	12.5954	9.79729	11.7512	12.9568	11.7325	9.48246	11.1003
Fau	12.0653	11.9168	11.9659	11.5541	11.4866	10.9746	11.2326	12.4781	11.4225	11.6155	12.2213	11.6137	10.4238	11.4579
Ctsl	12.0151	12.6638	11.6849	11.1249	11.5042	10.9693	11.0729	11.6399	7.62957	11.7225	6.10533	8.08909	6.28769	11.0059
Cd9	11.9791	12.2419	11.9809	11.5462	11.8354	11.4187	11.497	11.6473	8.75187	11.8269	6.72051	8.4751	8.93804	11.0827
Rps27a	11.9768	11.8572	11.9658	11.6253	11.4505	11.0691	11.3612	12.4776	11.0745	11.6411	12.4395	12.1516	10.9261	11.4021
Rpl35a	11.968	11.9044	11.8343	11.5072	11.4508	10.9537	11.3721	12.3874	9.57528	11.5608	12.2376	11.5963	10.0203	11.0712
Ctsz	11.954	12.4307	12.061	11.5911	11.9138	11.502	11.5568	12.0014	7.83386	12.0451	7.45616	9.35339	6.67382	10.9513
Rpl18a	11.9497	11.7894	11.8457	11.5695	11.4836	11.0602	11.3662	12.3563	10.3459	11.5032	12.9462	11.828	9.74748	11.131
Rpl10	11.9256	11.9775	11.8563	11.5482	11.4411	11.0915	11.3652	12.4407	9.4327	11.616	11.9052	11.599	9.70929	10.9199
Rpl19	11.8968	11.8863	11.9134	11.4803	11.3641	10.9228	11.2379	12.3921	9.48096	11.6422	12.882	11.8888	9.82719	10.8507
Rpl32	11.8797	11.8395	11.902	11.5361	11.4379	10.8741	11.2663	12.4468	8.98807	11.603	13.0232	11.9767	9.72687	10.8944
Rps10	11.8754	11.7867	11.8239	11.5198	11.2924	10.9093	11.2481	12.3975	10.1956	11.566	12.757	11.7989	10.163	11.0883
Ccl3	11.8729	11.156	11.9715	11.6614	12.0695	12.4819	10.4616	9.18626	7.74764	11.6162	7.59154	9.03203	5.73996	10.1583
Fcer1g	11.8033	11.925	11.8558	11.7323	11.6506	11.4183	11.7157	12.2475	11.7548	11.7864	8.63783	11.0964	11.1932	11.6701
Rps3a1	11.7988	11.7807	11.6726	11.3616	11.1907	10.8393	11.1128	12.3086	9.18161	11.4133	12.5521	11.5053	9.59342	10.7258
Rps14	11.7773	11.6804	11.6727	11.2381	11.2384	10.6695	10.9673	12.185	9.70008	11.374	12.5653	11.554	9.56786	10.7833
Rps4x	11.7427	11.6303	11.6724	11.4322	11.2195	10.8419	11.1922	12.2233	8.702	11.4005	12.3576	11.3382	9.27141	10.6846
Rps9	11.7425	11.566	11.6731	11.547	11.2161	10.9774	11.3599	12.1717	11.4033	11.4291	12.3126	11.7899	10.9823	11.4082
Rps20	11.7325	11.7061	11.754	11.3724	11.2159	10.7382	11.0944	12.2987	8.79085	11.4684	12.8342	11.9252	9.94289	10.7245
Rps12	11.6962	11.7266	11.769	11.4295	11.1812	10.8573	11.1212	12.2975	9.60622	11.5358	12.1411	11.4182	9.82024	10.7874
Rpl9	11.6158	11.6312	11.5278	11.143	11.081	10.5977	10.9029	12.0848	9.88284	11.3075	12.5792	11.5612	9.80126	10.7725
Rpl41	11.6013	11.689	11.6345	11.1027	10.9951	10.5297	10.8297	12.198	10.6202	11.3644	12.1324	11.9848	10.5247	11.0061
Gm12191	11.5696	11.4629	11.4358	11.1125	10.9708	10.4852	10.8975	12.019	9.0796	11.1415	12.2535	10.9014	8.82921	10.5681
Rps3	11.5381	11.404	11.4302	11.1065	10.9649	10.5444	10.8761	11.9834	9.5743	11.1504	12.4142	11.4166	9.92254	10.5767
Rpl37a	11.5218	11.3315	11.3628	10.989	11.0094	10.3996	10.8013	12.0038	9.67995	11.0049	12.3545	11.2578	9.59527	10.6404
Rps11	11.5191	11.4073	11.4763	11.2627	11.087	10.7668	11.0343	11.9792	9.49068	11.2135	12.455	11.5792	9.5333	10.573
Rps16	11.5086	11.4157	11.4594	11.0957	10.9565	10.5937	10.7505	11.9242	10.1584	11.1816	12.7556	11.6619	10.1593	10.7313
Fos	11.5072	10.6711	11.6262	11.6993	11.5868	12.8527	9.76239	7.37735	10.5675	11.4812	9.51428	10.8702	8.82759	10.8421
B2m	11.4995	11.6088	11.6367	11.5353	11.3914	11.2993	11.2623	11.8142	9.68063	11.4818	11.0679	10.3656	8.45194	10.7335
Actb	11.4972	11.1417	11.9662	12.4984	11.8764	12.6613	12.391	11.6734	12.7009	12.181	12.2405	12.786	12.7818	12.4208
Jun	11.469	10.9185	11.3408	12.0917	12.1454	13.0462	11.8012	7.50475	8.84997	11.7775	9.70701	9.41594	7.50759	10.6014
Rpl11	11.4688	11.3851	11.4236	11.0933	10.9875	10.5257	10.9268	11.9826	8.69507	11.1346	12.1762	11.2525	9.27608	10.4191
Rpl17	11.4589	11.3227	11.3374	11.0395	10.9507	10.5265	10.8034	11.8637	9.70678	11.0495	12.4786	11.1811	9.33661	10.5334
Junb	11.4241	11.0114	11.4885	11.5431	11.4883	12.3605	10.7287	7.98735	11.474	11.3175	10.3063	9.86299	9.11903	11.0048
Rps21	11.4204	11.259	11.1988	10.8675	10.8358	10.2385	10.6671	11.817	8.90325	10.8199	12.0229	10.7735	8.92991	10.4184
Rps19	11.3686	11.2266	11.3472	10.8982	10.9093	10.3126	10.6345	11.8805	8.92126	11.0553	12.8416	11.8309	9.99588	10.5173
Rpl39	11.3657	11.2095	11.283	11.0267	10.9393	10.4237	10.8633	11.9527	9.22244	10.9103	12.4169	11.0841	9.22179	10.4468
Ctsb	11.3602	11.8506	11.52	10.7116	11.2759	10.6477	10.5025	11.1191	7.82556	11.5339	6.64467	8.82688	6.67791	10.4224
Rps23	11.3135	11.2193	11.2123	10.894	10.7584	10.2748	10.6819	11.7628	8.84557	10.9296	12.0074	10.9032	9.00322	10.2614
Rps5	11.3039	11.1675	11.274	10.8186	10.7214	10.2264	10.4816	11.7274	8.74428	10.9152	12.5847	11.4905	9.20387	10.2167
Rps7	11.2936	11.2487	11.3028	11.0339	10.7164	10.4567	10.8274	11.809	9.30061	11.0615	12.7171	11.4497	9.61125	10.3701
Rps29	11.2337	10.9718	11.0855	10.9931	10.7798	10.4489	10.8792	11.8633	8.9196	10.7029	11.4853	10.636	9.09495	10.3498
Rplp0	11.2293	11.3515	11.3165	10.9395	10.6316	10.3677	10.7228	11.8882	10.05	11.1065	12.2231	11.8537	10.3195	10.7091
Nfkbia	11.1889	10.6374	11.5584	10.9562	10.5847	11.3273	9.36113	7.52185	10.3476	11.088	8.57962	9.31695	8.58679	10.4027
Rpl3	11.1672	11.2119	11.1556	10.7962	10.4161	10.2024	10.4893	11.6032	6.22208	10.9181	11.9325	10.9232	8.55766	10.0076
Rpl35	11.1334	11.1523	11.1739	10.8133	10.5847	10.2401	10.6076	11.862	8.52319	10.8395	11.8779	11.2728	9.15608	10.252
Rpl34-ps1	11.1268	11.0013	10.9899	10.691	10.5633	10.0388	10.4922	11.5709	9.29732	10.728	11.963	11.0356	9.36004	10.2911
Rps18	11.1243	10.9842	11.1324	10.7827	10.6132	10.2021	10.5279	11.6552	7.77862	10.7932	12.6747	11.2663	8.9599	10.066
Rps15a	11.1057	11.0029	11.0562	10.7943	10.592	10.1904	10.5394	11.612	8.71615	10.812	12.7169	11.1734	9.14465	10.2068
Gm15772	11.0954	11.076	10.9809	10.6474	10.5066	10.0113	10.3629	11.534	8.52233	10.707	11.4796	10.7127	8.69696	10.0911
Rpl7	11.0606	11.0248	10.9494	10.6661	10.5004	10.0764	10.4548	11.5283	9.18939	10.6869	11.6438	11.0037	9.42766	10.1609
Atf3	11.0392	10.6336	11.3121	10.9638	11.0344	12.067	8.41911	7.10518	7.92921	11.107	5.32381	8.75024	4.841	9.83078
Btg2	11.0379	10.5667	10.8061	11.0989	11.3732	11.9548	10.9879	6.68205	9.98126	10.9684	9.53107	9.07151	7.78939	10.2959
Lyz2	11.0326	11.2315	11.2203	9.85368	10.7129	9.18973	9.2573	11.1398	10.5925	10.6558	5.74517	12.7975	12.3289	11.1994
Rpl28	11.017	11.0679	10.9917	10.5743	10.5574	10.0316	10.417	11.5254	8.92497	10.7099	11.4127	11.4509	9.68147	10.1472
Rpl8	11.0078	10.9027	10.9138	10.6068	10.5219	10.174	10.3978	11.4435	8.66162	10.6947	12.205	11.4061	9.46177	10.0467
Rpsa	11.003	10.8874	11.0451	10.4682	10.5341	10.0054	10.1866	11.4545	8.78682	10.6821	12.7045	11.7933	10.2084	10.1984
Rpl18	11.0023	10.8699	10.9727	10.5896	10.5191	10.1673	10.366	11.4498	9.13906	10.6578	12.1954	11.3232	9.24927	10.0728
Zfp36	10.979	10.4928	11.054	11.1298	11.0889	11.9802	9.94146	7.16895	10.126	10.9937	7.5475	9.27902	8.28017	10.3705
Rps13	10.9246	10.8096	10.8833	10.6094	10.4734	10.0825	10.418	11.379	9.18965	10.5795	12.3273	10.9121	9.22691	10.0268
Rps2	10.9229	10.9182	11.0947	10.5926	10.485	10.0773	10.2399	11.4849	8.35387	10.8046	12.0806	11.3385	9.4616	10.0774
Rpl12	10.8914	10.9081	10.9491	10.627	10.4331	10.0631	10.3704	11.4305	7.16928	10.7423	12.3869	10.351	8.14056	9.70098
Rpl10a	10.8855	10.8517	10.8744	10.4733	10.4123	10.0331	10.233	11.2245	6.64403	10.5767	11.3822	10.6923	8.25297	9.80187
Cd63	10.8713	11.4282	11.0234	10.0194	10.5817	9.72613	9.72536	11.0306	7.26361	10.838	5.46738	7.99874	8.08183	9.89565
Rpl36	10.8574	10.6689	10.7113	10.2885	10.3782	9.7061	10.0506	11.301	8.08517	10.3155	12.0436	10.6519	8.38709	9.82344
Rplp2	10.8556	10.7549	10.8518	10.4895	10.3759	9.89762	10.2468	11.3962	8.81111	10.572	11.75	10.7732	9.15988	9.96834
Cd81	10.8358	10.6937	10.9276	11.6448	10.9235	11.4097	11.7291	11.1223	5.44653	11.1672	6.48195	8.61809	5.85911	10.1041
H2-D1	10.8259	10.9403	10.9716	10.8678	10.7094	10.6009	10.4807	10.7336	11.3651	10.7943	11.4079	10.6779	10.0036	10.9289
Ubb	10.808	10.6283	10.757	11.009	10.987	11.1925	11.0954	10.7894	11.6462	10.8759	11.6001	11.2604	10.9086	11.1771
Cyba	10.8055	11.0287	10.9543	10.7106	10.7506	10.5216	10.7537	11.1435	10.7559	10.8385	9.78523	10.7369	11.4228	10.9385
Lyz1	10.7975	10.9341	10.9786	9.62839	10.5613	9.00289	9.10917	10.9031	10.3945	10.3786	5.9733	12.6355	12.0352	10.9214
Jund	10.7826	10.3303	10.6525	11.2189	11.3865	12.1755	10.9929	7.73586	9.92873	10.9555	10.2843	9.50106	8.06156	10.1915
Rpl27	10.7798	10.6686	10.6804	10.4266	10.3633	9.91457	10.2331	11.262	9.36665	10.3934	12.0333	10.9108	9.15062	9.99649
Rpl15	10.766	10.8326	10.8329	10.5672	10.1782	10.0725	10.3469	11.186	8.3689	10.6692	11.5892	11.1108	9.08524	9.852
Cd14	10.754	10.1117	10.5918	9.30612	10.7306	10.0609	8.84082	8.428	10.6623	9.8509	4.814	8.45952	8.79405	10.2481
Rps25	10.7416	10.7864	10.8149	10.448	10.283	9.96709	10.183	11.2996	8.70952	10.6128	10.6794	10.4301	8.91923	9.77178
Gm20594	10.7182	10.7056	10.4861	10.3934	10.7386	9.79951	10.3144	11.4691	10.9711	10.1836	11.4517	10.7598	9.34599	10.2815
Ubc	10.7006	10.3614	10.7734	11.1733	11.0762	12.1031	10.6906	8.98597	9.84416	10.9311	9.42433	9.58062	8.52494	10.2448
Rpl13a	10.697	10.6421	10.5975	10.3634	10.2615	9.77488	10.1476	11.2245	8.33618	10.4378	11.9972	10.3165	7.97045	9.52992
Npc2	10.6881	11.0973	10.7599	10.1504	10.2088	9.64802	9.821	11.094	6.99715	10.609	8.17481	9.29276	6.34635	9.65504
Rpl22	10.6527	10.5676	10.5546	10.1706	10.066	9.48469	9.87379	11.1377	8.04544	10.2396	11.3565	10.4664	8.39546	9.59387
Timp2	10.6238	11.1926	10.6108	10.0272	9.92304	9.45483	9.61371	10.7633	8.0988	10.5372	5.6564	6.549	6.99645	9.80726
Rpl6	10.6173	10.6696	10.5082	10.1615	10.0665	9.60872	9.98569	10.9787	8.08231	10.4018	11.2516	10.6303	8.59719	9.69948
Rpl24	10.5678	10.4943	10.528	10.2293	10.0949	9.73432	9.96637	11.0508	8.71948	10.2706	11.3733	10.7209	8.79939	9.75989
Rpl26	10.5621	10.5315	10.4452	10.1067	10.0831	9.53539	9.89043	11.0623	8.13586	10.169	10.9508	10.21	8.18485	9.54531
Cst7	10.5591	11.9815	10.2522	7.6439	9.40005	7.37212	6.63393	10.6613	5.20925	10.8081	6.93997	5.2168	3.6314	9.41921
Rps28	10.5541	10.4392	10.435	9.93949	10.0235	9.41052	9.81144	11.0653	7.75756	9.99414	11.1916	10.3522	8.17656	9.49247
Lgmn	10.5528	10.2322	10.5126	11.3493	10.9101	11.4107	11.7063	10.3259	5.10081	10.8602	5.4757	7.40319	3.88036	9.86615
Spp1	10.5506	13.1566	10.8563	5.98104	9.79788	6.58042	5.98258	11.2192	6.13358	11.614	6.54908	6.64261	4.72328	10.4153
Ly86	10.547	10.7384	10.4075	10.5188	10.2138	10.2663	10.599	10.2793	4.89429	10.448	5.51299	7.35943	3.2602	9.52051
Laptm5	10.5367	10.7882	10.4426	10.7128	10.5207	10.5705	10.9262	10.1289	8.40088	10.8323	8.78633	8.99584	7.16807	9.81237
Rpl30	10.5315	10.4089	10.3817	10.0767	10.143	9.57868	9.9945	11.1108	8.36545	10.0879	11.2457	9.86823	7.78885	9.52884
Eif1	10.4949	10.2926	10.5123	10.4764	10.4599	10.6362	10.4109	10.6529	11.3211	10.3706	11.315	10.9239	10.5073	10.7527
Rpl36a	10.4866	10.471	10.4117	9.94722	9.82506	9.26591	9.62277	10.913	6.58214	10.0639	11.2269	9.91066	7.73277	9.36702
Hspa8	10.4751	10.179	10.472	10.4839	10.5387	10.8858	10.4357	9.96685	8.01751	10.4101	10.7058	10.8594	8.34584	9.68469
Rps8	10.447	10.3742	10.5142	10.2659	10.0299	9.79447	10.0302	10.9319	7.74319	10.2497	11.3476	10.7405	8.70207	9.47452
Rgs10	10.4367	10.4386	10.2484	10.7529	10.0927	10.4526	10.8568	10.8648	5.35716	10.4121	6.91179	7.15023	3.64576	9.48165
Gm15501	10.4275	10.3607	10.472	10.2008	9.99397	9.60115	10.0112	10.8487	7.51299	10.2215	11.2218	10.6243	8.56808	9.4518
Eef1b2	10.4048	10.3869	10.3803	10.0903	9.71797	9.46173	9.82645	10.9576	7.93818	10.1265	11.0384	10.2346	7.72883	9.35237
Cx3cr1	10.4015	10.1165	10.4255	11.3486	10.9777	11.6557	11.7021	8.31993	4.12296	11.0717	5.31679	6.4595	4.27215	9.72074
Bcl2a1b	10.3991	10.0972	10.5072	9.46015	10.284	9.87877	8.7272	9.10235	4.39728	9.95581	7.93556	6.2854	3.44974	8.83269
Cd83	10.3923	10.0257	10.4765	10.0306	9.88964	10.7083	7.6223	7.03914	4.0368	10.0888	6.41889	5.93713	2.1093	8.61686
Rack1	10.3817	10.1865	10.3209	10.0611	9.97579	9.52823	9.8177	10.9068	7.86431	10.0297	11.4974	10.6095	8.43546	9.31546
Ptma	10.3433	10.3366	10.5082	10.3497	10.3231	10.7002	9.93336	10.0868	8.80907	10.4562	10.8982	11.353	9.40081	9.47367
Rps27rt	10.3371	10.0616	10.0894	9.80656	9.82476	9.28284	9.60121	10.6787	9.29225	9.67367	11.7995	10.099	8.22162	9.53144
Rpl29	10.3363	10.1992	10.3131	10.0596	9.89132	9.57654	9.8017	10.6689	8.33503	9.99129	10.9056	10.2877	8.75374	9.40393
Rpl37	10.313	10.1983	10.1407	9.82172	9.7102	9.24847	9.70011	10.7784	8.6731	9.83312	10.9208	9.91609	8.00621	9.45544
Rnaset2a	10.2965	10.5171	10.1871	10.4457	10.0731	10.1241	10.6729	10.5622	7.51834	10.4274	9.04669	8.88457	8.15346	9.52643
Hexa	10.2814	10.6581	10.1086	9.66991	9.88595	9.46092	9.75525	10.171	6.58432	10.1037	5.68036	7.61239	6.25079	9.21182
Pfdn5	10.2693	10.2248	10.0516	9.58967	9.7404	9.06146	9.44805	10.6028	9.13519	9.81231	10.135	9.43266	8.44151	9.42991
Rps27	10.2662	9.98956	10.0175	9.73589	9.76787	9.22077	9.53897	10.6154	9.24329	9.60172	11.731	10.0292	8.15033	9.46055
Dusp1	10.2656	9.6758	10.1561	10.1965	10.5603	11.3381	8.65764	6.18375	10.8449	10.1359	8.19505	9.39116	7.7693	10.1668
Naca	10.2422	10.2473	10.1266	9.77716	9.73041	9.34491	9.6142	10.5366	7.97929	9.9089	10.5764	10.3836	8.2371	9.27887
Clta	10.2408	10.6436	10.1673	10.0945	9.91444	9.97068	10.0917	10.48	8.38769	10.2466	8.7304	9.377	7.97816	9.48213
Gnas	10.2307	10.6967	10.3774	9.49943	9.75934	9.3041	9.22089	10.6299	7.5392	10.3972	9.12862	9.51908	7.93162	9.35158
Mafb	10.2281	9.77641	10.1406	10.7998	10.9999	11.2894	11.1777	8.50383	3.85305	10.4612	4.66657	7.77414	3.30835	9.33935
Fcrls	10.1778	10.8118	10.0999	10.5199	9.99589	10.2862	10.8068	10.3292	5.00375	10.5635	4.7672	4.84714	3.54683	9.21905
Rpl37rt	10.1003	10.0225	9.97405	9.68833	9.60362	9.03063	9.51184	10.6538	8.48307	9.61832	10.7328	9.77339	7.86631	9.27504
Rpl38	10.0926	9.87116	9.90362	9.38895	9.68482	8.78401	9.13872	10.4907	7.94233	9.51033	11.1384	10.0042	8.0939	9.22582
Rpl7a	10.0675	10.0316	10.0915	9.88352	9.69889	9.466	9.63276	10.4787	7.67929	9.84144	10.6372	10.1151	8.40827	9.33397
Rps6-ps4	10.0538	9.93913	9.94794	9.63156	9.5089	9.22419	9.44461	10.5384	7.49718	9.71973	10.7752	10.0117	8.10068	8.93664
Rpl5	10.0175	10.1663	9.89723	9.53489	9.52734	9.1169	9.41146	10.5205	6.73164	9.78131	10.6102	9.59991	7.26838	8.9443
Lamp1	10.0063	10.1847	10.0471	9.9476	9.79637	9.58649	9.9228	10.0929	6.8438	10.0791	6.78912	9.23146	6.31044	8.97951
Gm10845	10.0045	9.78278	9.59595	9.86299	10.3425	10.0863	10.102	6.8525	8.85921	9.81262	10.5315	8.41538	7.54207	9.35466
Fcgr3	9.97583	9.77574	9.65103	10.1554	9.94879	10.1175	10.3986	9.70059	8.99619	9.85221	4.54848	7.86868	8.06857	9.64954
Rps26	9.91865	9.8853	10.0712	9.75207	9.48045	9.34406	9.55012	10.7696	7.84625	9.60752	11.0201	10.5007	8.31734	9.03964
Cox4i1	9.906	9.95002	9.9134	9.51976	9.31021	8.95136	9.33118	10.4305	8.65802	9.65451	9.42116	10.0565	8.77446	9.11374
Cd74	9.89515	11.1755	8.8029	7.10868	10.5517	6.69828	6.18465	9.48893	4.84523	9.62403	10.7626	10.3469	4.16676	8.80241
Cd68	9.88836	10.4328	10.0169	9.2845	9.76117	9.23969	9.28402	9.80101	6.49999	10.055	4.82588	7.40948	5.3068	8.97159
H2-K1	9.88354	10.019	10.077	10.187	10.057	10.0602	9.86818	9.53993	8.40802	10.1487	11.5219	9.77975	7.26659	9.272
Syngr1	9.87518	10.7214	10.0161	9.226	9.15535	8.75241	9.1234	10.4985	3.74844	10.2076	4.27356	4.40966	3.9228	8.95963
Cd52	9.86874	10.2993	10.4854	9.81561	9.48907	9.21401	9.22009	10.7564	12.1025	10.2474	11.4497	10.9507	11.9581	11.4563
Creg1	9.86743	10.4772	9.89479	9.47951	9.436	9.00202	9.33109	9.87239	7.29717	9.96821	6.22411	8.04086	6.28408	8.9791
Sparc	9.8602	9.95254	10.1886	11.2811	10.005	11.1434	11.473	9.76145	4.26764	10.8586	4.48921	7.9328	3.97738	9.49612
Ppia	9.85637	9.87404	10.0051	9.88413	9.66666	9.64137	9.77547	10.2757	7.04419	9.93637	10.4361	10.5137	9.49583	9.18291
Ctsh	9.8537	10.0008	9.89127	10.0705	9.84898	10.0283	10.1897	9.85697	5.75453	9.93953	6.51137	8.93636	5.96891	9.04718
Cox8a	9.82055	10.0295	9.83355	9.358	9.30535	9.05033	9.17807	10.3146	9.43235	9.64199	9.81029	10.0588	9.19568	9.42669
Ier3	9.78638	9.34576	9.90035	9.15593	9.39233	9.8533	7.72398	6.01204	9.34802	9.48715	6.81077	8.77293	7.62662	9.09152
Hsp90ab1	9.7718	9.71743	10.0791	10.1255	9.84695	10.1571	10.0164	9.61222	6.75281	10.068	10.6163	10.5103	7.59718	9.10284
Csf1r	9.76314	9.4093	9.80485	10.6183	10.0187	10.5493	10.8804	9.42931	5.90192	10.1448	4.56389	7.39771	3.76967	9.14524
Psap	9.74887	9.62851	10.0777	10.2747	9.9713	10.0116	10.2056	9.53668	7.68627	10.1652	6.76795	10.1853	6.84252	9.24344
Sh3bgrl3	9.73055	9.5501	9.88224	9.63459	9.65773	9.32644	9.5789	10.3518	10.5636	9.65718	10.4898	10.5319	10.8338	10.2223
Atp6v0c-ps2	9.72581	9.81963	9.94796	9.58732	9.70546	9.74543	9.48552	9.77435	8.68391	9.83469	7.15671	9.13152	8.92323	9.27045
Gpr34	9.71548	9.27327	9.54751	10.2989	10.2987	10.5195	10.8333	9.12132	4.25485	9.90312	5.27531	4.69783	2.7554	8.60327
Fabp5	9.70702	11.1851	9.61882	6.07703	8.98453	6.51176	5.39389	9.88293	8.8836	9.81025	5.54759	7.16767	6.86005	9.48635
Lars2	9.70223	9.49368	9.10275	9.5152	10.2434	9.47078	9.95549	10.3063	10.5954	8.91325	10.2347	10.2599	9.75505	10.0996
Taf1c	9.69133	9.49257	9.63824	9.36136	9.2044	8.85911	9.10391	10.088	8.03415	9.34446	10.9988	9.70035	7.85175	8.65544
Ier5	9.68853	9.07279	9.66684	10.1025	10.1989	11.0083	9.9349	6.67017	9.12717	9.77533	8.13019	8.16768	6.8238	9.07059
Il1b	9.67432	8.21319	9.8907	8.70163	9.14322	8.94946	5.4362	5.66449	13.0971	8.88452	5.04147	8.88429	9.22376	11.5448
Selenop	9.66468	9.54076	9.56413	10.0888	9.84547	9.87732	10.2816	9.9468	5.11947	9.84847	5.34874	8.2775	4.10283	8.74676
Ssr4	9.65535	10.1703	9.8265	9.47339	9.21893	8.94389	9.34768	10.2126	6.19727	9.84847	8.16681	9.00036	7.17637	8.84061
Rpl14	9.64758	9.49071	9.57679	9.22379	9.1902	8.62647	9.05137	10.1507	6.42368	9.31365	10.5178	9.76129	7.3783	8.64287
Basp1	9.60333	9.28386	9.89316	10.0717	9.7333	10.2715	10.1474	9.14599	6.64041	9.98794	4.83141	5.06661	5.08966	8.99076
Hsp90b1	9.6033	9.97358	9.71661	9.93549	9.75982	9.7689	10.208	9.10318	5.74811	10.0756	8.45464	9.26194	7.2562	9.09815
Gapdh	9.5924	9.87376	9.89097	9.20763	9.24925	8.97826	8.99565	9.85943	10.3541	9.77449	8.65828	9.90579	10.5261	10.1875
Gng5	9.58865	9.79524	9.67124	9.23038	9.26948	9.00714	9.12675	10.1184	9.94171	9.52311	8.84155	9.59827	9.32092	9.44513
Npm1	9.58157	9.72252	9.66382	9.1085	9.11654	8.90031	8.92673	9.83051	5.82331	9.49765	10.4418	9.5317	5.95652	8.45563
Uqcrh	9.5809	9.6122	9.49048	9.04892	8.88464	8.3987	8.75242	9.92424	8.34907	9.14624	9.63429	9.45918	7.96589	8.764
Cebpb	9.56634	8.88794	9.50045	9.32454	9.85765	10.1725	9.10389	7.51101	12.1496	9.10838	7.3482	10.506	10.2803	11.0508
Rpl34	9.55562	9.42057	9.41168	9.12093	9.18884	8.58355	9.03186	10.1036	8.03932	9.14729	10.4069	9.47465	7.78627	8.71707
Hspa5	9.55332	9.79778	9.77248	9.84558	9.70582	9.99342	9.84142	8.7856	7.38714	9.90229	8.4413	9.04071	7.64309	8.91516
Mcl1	9.5401	8.97938	9.82103	9.68889	9.61155	10.2406	8.88024	6.40087	10.9438	9.56767	8.25755	9.2284	9.02931	10.0364
Gas5	9.51427	9.53101	9.1992	8.84745	9.06761	8.84804	8.63983	9.61217	7.0738	8.96057	9.54868	8.70523	5.15268	8.44216
Rps15	9.51129	9.63911	9.72599	9.371	9.0771	8.78605	8.98367	10.0059	6.98433	9.71284	10.0977	9.51926	7.2953	8.45611
Ddx5	9.50464	9.21282	9.55717	10.1244	10.1023	10.6718	10.2374	8.0201	9.76988	9.83574	10.2812	9.17108	8.47122	9.53667
Serf2	9.50187	9.66706	9.71003	9.46587	9.27172	8.91662	9.30297	10.2942	10.2268	9.55845	9.78855	10.3949	10.2741	9.85941
Rpl36al	9.49374	9.49965	9.48665	9.26701	9.11706	8.95129	9.17984	9.8776	5.81143	9.30783	9.98426	9.93278	8.30277	8.55612
Rps17	9.49226	9.60562	9.72898	9.40731	9.12938	8.93882	9.10014	10.0959	6.67235	9.58556	9.85243	9.79307	8.148	8.55011
Mt1	9.47732	9.34894	9.3055	8.39726	9.09989	8.29952	8.01151	8.90863	6.82351	8.87441	4.81947	8.6826	4.58357	8.07021
Kcnq1ot1	9.47439	9.29564	9.33215	9.83882	10.3085	10.0957	10.0686	4.34296	7.67518	9.94719	9.29046	8.42917	6.59694	9.17922
Crlf2	9.47385	9.98912	9.19477	8.66556	8.91842	8.24854	8.35802	9.45555	7.61427	9.18504	6.64887	7.07736	7.05895	8.63893
Rpl17-ps10	9.46378	9.28823	9.29009	9.01693	8.97161	8.44363	8.80447	9.89752	7.62472	9.00311	10.4593	9.16755	7.05391	8.69325
Ier2	9.46291	8.90726	9.79765	9.28099	9.24554	10.2273	7.8386	6.45344	9.40533	9.22566	8.3372	8.67614	8.27368	9.02002
Tmem176b	9.44251	9.07176	9.08969	8.85618	9.42308	8.98305	9.10035	8.87562	3.2174	8.73119	6.6211	7.89546	2.51978	8.277
Trf	9.43729	9.33681	9.51846	9.52325	9.19835	9.10826	9.41943	9.35363	7.29329	9.47155	4.40443	8.54124	5.91971	8.72599
Aif1	9.43043	9.06703	9.66203	10.2613	9.46887	9.80638	10.3511	10.1865	4.24536	9.75686	4.87965	6.78414	3.58706	8.67112
Rhob	9.41612	8.79123	9.39367	10.4259	10.2784	11.3917	10.4498	6.65708	7.45178	9.96648	6.72097	7.4904	6.32712	9.05378
Ctsa	9.39421	9.88113	9.47524	9.17503	9.379	9.06988	9.17388	9.05778	6.74349	9.66828	5.33569	7.75566	4.59428	8.56422
Sgk1	9.38376	9.53404	9.61256	9.68898	9.70285	10.448	9.43437	6.60518	5.844	9.70267	5.99445	8.0196	5.23788	8.54026
Marcks	9.36744	9.18221	9.68859	10.6709	9.85338	10.739	10.808	8.62625	8.28077	10.3227	5.29956	7.16287	5.52656	9.1422
Bri3	9.35873	9.40416	9.40269	9.1498	9.22047	9.05253	8.99222	9.68299	7.70511	9.2863	7.09966	8.47859	6.5702	8.47469
Atp6v0b	9.35455	9.41041	9.31489	9.39785	9.42124	9.50731	9.61826	9.08443	8.60121	9.36782	6.92171	8.74946	8.00762	8.84978
Erp29	9.35242	9.6015	9.35021	9.39088	9.47099	9.51802	9.62045	9.1401	7.47063	9.41199	7.74952	8.96152	6.26419	8.63759
Rps6	9.35047	9.19449	9.20859	8.92622	8.84685	8.49203	8.65382	9.7447	6.67746	8.98816	10.0014	9.33441	7.4125	8.18171
Serpine2	9.34132	9.94583	9.14071	8.50819	8.86614	8.19747	8.38394	8.66501	2.78653	9.43288	4.08185	4.4922	2.33821	8.33903
Chchd2	9.31766	9.53026	9.29196	9.06068	9.08682	8.69832	9.02456	9.59525	9.20979	9.27877	9.68711	9.99005	9.08147	9.19299
Cd300c2	9.30094	8.84497	9.35803	9.60411	9.21065	9.5558	9.69713	9.42837	8.17291	9.32986	4.92815	7.78655	5.80049	8.60617
Gabarap	9.26981	9.35228	9.34769	8.93012	8.85448	8.59167	8.87822	9.46585	10.0138	9.13788	8.2661	9.08779	9.131	9.53028
Rgs1	9.26034	8.61872	9.1161	9.05904	9.85771	9.83239	8.71223	5.88083	4.18306	8.84962	8.90935	6.80214	3.81535	8.34476
Zfp36l1	9.24373	8.99451	9.19893	9.44114	9.53301	10.4073	8.95868	5.45511	8.48423	9.44475	7.96452	7.82331	6.10039	8.84224
Ywhah	9.24137	9.23814	8.99068	9.31364	9.05647	9.33556	9.48505	8.9394	7.222	9.26005	7.40493	7.77221	6.98337	8.27385
Sat1	9.24122	8.75472	9.39228	9.74386	9.78489	10.2114	9.56543	7.99094	9.10923	9.43423	7.05923	8.81413	7.53982	9.10805
Rabac1	9.23097	9.35189	8.96634	8.66542	9.00041	8.62934	8.81453	9.07147	8.79218	8.94197	8.64664	8.41904	7.28782	8.73222
Grn	9.22871	9.7147	9.65782	9.77321	9.36653	9.45842	9.68997	8.994	6.62441	9.86291	4.91969	7.57985	6.45412	8.71138
Mrgpra6	9.21305	9.09592	9.11126	9.65783	9.97398	9.94738	9.94689	4.32076	7.28832	9.82833	8.87331	8.20564	6.12948	8.82104
Rpl4	9.19768	9.25945	9.2826	8.92111	8.79075	8.55836	8.72657	9.4144	6.44767	9.20564	9.91216	9.45452	7.10618	8.20379
Egr1	9.19367	8.31124	9.76751	9.48297	9.07264	10.8026	7.1696	4.58133	6.61958	9.57281	7.19025	6.90205	4.43863	7.92003
Btf3	9.18962	9.12972	9.17202	8.99951	8.9778	8.7177	9.04582	9.38384	8.60407	9.07357	9.88161	9.95395	8.34547	8.78622
Cox7a2l	9.17823	9.1572	8.97797	8.70773	8.60796	8.16831	8.5399	9.5556	8.00342	8.70835	8.91117	8.5875	6.80262	8.3987
Aldoa	9.17779	9.45042	9.37928	8.54647	9.00957	8.42184	8.3158	9.32389	9.7259	9.07296	8.37456	9.1847	9.48482	9.36028
Atp5g2	9.16446	9.2278	9.18462	8.95714	8.73731	8.49843	8.76002	9.53065	6.01652	9.0589	9.07681	9.08726	6.82063	8.19868
Rpl23a	9.15989	9.32722	9.32759	8.95956	8.7151	8.48215	8.58922	9.41039	7.01967	9.3137	9.81233	9.16078	7.61789	8.35539
Serinc3	9.15276	8.26909	9.02921	10.1553	9.72296	10.2641	10.5315	8.8885	7.25615	9.56505	7.6734	7.97904	6.0737	8.75144
H3f3a	9.14105	9.0484	9.19466	9.30996	9.08229	9.17403	9.28398	9.47367	11.909	9.23139	10.6191	11.4051	11.4294	11.095
Actg1	9.11994	8.23737	9.71217	10.1363	9.3864	10.6294	9.46302	8.8849	12.1312	9.74682	10.354	11.6952	11.6296	11.3974
Arpc1b	9.11862	9.20929	9.358	9.1231	8.98831	8.93295	9.05013	9.70084	10.5303	9.33609	9.1118	10.1254	10.4735	9.98725
Cfl1	9.11834	9.03448	9.47858	9.54499	9.08055	9.32612	9.26711	9.61427	9.66866	9.34312	9.56647	9.88783	9.8785	9.46432
2410006H16Rik	9.1175	8.52564	8.74679	8.72015	8.8301	8.86	8.28164	9.06078	8.09015	8.41076	8.91755	8.04987	5.84296	8.23631
Calm1	9.10993	9.19729	9.49609	9.29881	9.32183	9.22962	9.23324	9.28279	10.3446	9.48425	10.2293	11.0787	10.4557	9.99883
Srgn	9.09431	9.05881	9.28087	8.78984	9.03485	9.00583	8.56372	8.57859	12.3704	8.98964	10.1507	10.4014	10.0693	11.1513
Rnaset2b	9.09104	9.33771	9.00444	9.26235	8.82006	8.99113	9.42083	9.24912	6.64641	9.25956	8.04937	7.58908	6.92429	8.36467
Mpeg1	9.08442	9.15196	9.21042	9.02911	9.34324	8.93059	9.14576	8.79894	6.22232	9.32221	4.38793	7.74746	3.57435	8.23445
Mif	9.06899	9.63433	9.3018	8.02991	8.53777	7.74745	7.61164	9.48546	7.48455	8.93527	8.49582	7.87133	5.20344	8.40614
Clic1	9.05206	8.73176	9.10517	9.47509	9.23414	9.51601	9.6093	9.21082	9.96897	9.16757	9.42054	9.67521	9.55612	9.47252
Selplg	9.04906	8.31763	9.07471	10.5125	9.46963	10.5269	10.8686	8.78841	9.50234	9.94694	7.80324	7.58598	7.70862	9.50539
Vsir	9.04691	8.93672	8.69241	9.40074	9.34512	9.55578	9.74177	8.1458	8.08664	9.22379	6.09033	7.55792	7.60555	8.83975
Abhd12	9.04179	9.32676	9.09021	9.24197	9.08214	9.22724	9.37318	8.8405	3.81112	9.32852	4.52652	5.84067	2.76888	8.06819
Ifi27l2a	9.03173	8.69757	9.43088	8.9902	8.85784	8.179	8.23858	9.74367	8.07092	9.10787	9.78567	9.43498	4.47431	8.32374
Ccrl2	9.02807	8.96578	8.96037	8.39315	8.58308	8.61061	7.42107	5.32763	6.9257	8.61488	4.74477	5.51577	3.69261	7.71717
Atox1	9.02633	9.12281	9.15176	8.50897	8.52748	8.06571	8.34499	9.5606	8.32397	8.91386	7.22953	9.35221	7.44195	8.41324
Gadd45b	9.01772	9.39756	9.27674	7.8632	8.0419	7.21118	5.60097	4.49312	7.74961	8.87009	6.92663	5.80252	5.29523	7.7857
Nme2	9.00964	9.12557	9.33814	8.95772	8.59443	8.44494	8.77292	9.7817	6.38742	9.16977	9.52548	10.1873	6.42828	8.23988
Anxa3	9.00558	9.3221	9.1865	9.32382	8.7751	9.17542	9.25305	9.37089	6.02596	9.29555	4.43342	7.71005	8.49314	8.51592
Bsg	9.00465	9.52427	9.08083	8.90134	8.7356	8.68634	8.93178	9.13324	6.515	9.24585	7.04164	11.61	7.17012	8.24228
Eef1d	9.00137	8.89361	8.75325	8.5106	8.51911	7.91963	8.2627	9.20063	5.61005	8.57346	9.09751	8.12578	5.71163	7.74931
Itgb5	8.98417	9.18953	9.18477	9.66447	8.90882	9.46597	9.68602	8.77706	3.07728	9.59214	4.09457	5.61987	1.67031	8.3024
Clec7a	8.98057	9.48705	9.33344	7.66193	8.97715	7.98128	6.72579	8.42258	8.58281	9.00589	4.22879	7.10878	4.53307	8.27763
Rps15a-ps6	8.97151	8.91212	8.99056	8.72382	8.30902	8.06225	8.37548	9.4782	6.71438	8.71457	10.6579	9.11306	7.00941	8.0709
Gnai2	8.95988	8.82162	9.16846	9.55006	9.03181	9.36298	9.58095	9.04859	10.102	9.33385	8.6402	9.8798	9.7721	9.7106
Rplp2-ps1	8.94813	8.87561	8.968	8.58887	8.51271	7.97626	8.38618	9.4563	6.8731	8.67532	9.7801	8.92738	7.35129	8.06763
Tmem176a	8.9431	8.77039	8.65297	8.25203	8.87462	8.23233	8.42192	8.74925	2.87958	8.38466	6.08615	7.20966	2.32995	7.54992
Plxdc2	8.94298	9.16515	8.80754	8.83837	8.86923	8.8967	9.07352	7.81103	2.34801	9.13118	3.02136	4.58547	0.880296	7.78305
Hint1	8.94047	8.99861	8.93484	8.52059	8.43722	8.16639	8.49104	9.38344	6.20317	8.81506	9.16724	9.64216	7.14847	7.81396
Rpl31	8.93474	9.07175	9.06259	8.65849	8.47851	8.20145	8.3804	9.4022	6.54638	8.94573	9.29577	9.12101	7.23424	8.1157
Oaz1-ps	8.9317	9.05825	9.07095	9.09802	8.64105	8.83513	8.95168	9.25593	9.16259	9.09302	9.70334	9.74085	9.32939	9.09304
Lamp2	8.93129	9.05245	8.87996	8.69402	8.91223	8.70981	8.88837	8.55787	7.95549	8.89618	5.23043	8.02992	7.10384	8.32887
Olfml3	8.92244	9.04174	8.9542	9.98436	9.11106	10.0572	10.3488	8.77251	3.71864	9.59757	1.05367	4.37814	2.67602	8.12766
Pdia3	8.91808	9.21735	9.00609	9.26007	8.98617	9.10978	9.41172	8.53528	5.75185	9.21193	7.95558	8.45712	7.27153	8.32325
Ptpn18	8.9045	8.7756	8.82404	8.93798	8.75614	8.5186	8.9426	9.28867	6.94702	8.8395	10.034	8.71388	7.00191	8.05931
Btg1	8.89737	8.58875	8.95627	9.25426	9.16459	9.83416	9.06621	6.6845	10.3129	9.00471	10.0186	8.89461	7.63731	9.40702
Rsrp1	8.88733	8.57016	8.50066	8.6213	9.413	9.22025	9.12775	6.82113	9.324	8.55226	8.73266	8.75062	8.24082	8.91454
Arpc3	8.87506	9.01809	8.88928	8.77647	8.75863	8.5113	8.9057	9.27003	10.4276	8.79526	8.83549	9.77457	10.2319	9.71878
Ppib	8.86066	9.13473	9.06131	9.17714	8.78127	8.91104	9.2124	9.25302	7.50067	9.08271	8.78524	9.21795	7.90456	8.37815
P2ry12	8.84564	8.36793	8.77907	10.4981	9.48847	10.4972	11.056	8.40366	4.90583	9.9989	3.75183	4.59453	2.88144	8.7056
Mtdh	8.83277	8.78105	8.81277	9.32006	9.04156	9.40202	9.54118	7.81153	5.41306	9.1956	7.18517	7.58629	4.8325	8.04842
Bcl2a1d	8.8265	8.54522	9.1761	7.92945	8.47952	8.24959	6.99931	7.44148	3.58321	8.49942	7.21476	6.00206	1.47331	7.38932
Rgs2	8.81971	8.60671	8.87833	9.46022	9.464	10.2527	9.51677	6.28738	8.23456	9.35925	7.44392	8.18397	6.63404	8.62675
Itm2c	8.81649	9.00282	8.62775	8.77664	8.6618	8.60047	8.91485	8.56354	4.53604	8.80362	6.3324	6.98498	2.83374	7.72552
Tgfbr1	8.79681	8.34858	8.76168	9.56145	9.3227	9.70287	9.95369	7.51611	5.05737	9.20416	5.15848	5.706	4.04465	8.23803
Atp5e	8.79505	8.88759	8.90726	8.62871	8.29468	8.00824	8.53658	9.61707	8.61159	8.70999	9.5787	9.663	8.6521	8.55081
H2az1	8.78961	8.67032	8.82299	8.79859	8.6949	8.44109	8.64362	9.07017	8.50579	9.00817	9.18033	10.5954	10.2065	8.44143
Mef2c	8.78699	8.72695	8.70205	8.86352	9.01743	9.15378	9.10397	7.45102	2.55868	8.98773	6.05454	6.21258	2.85489	7.73034
Calr	8.78382	9.32328	9.05697	8.96247	8.884	8.90425	9.18148	8.52072	5.75483	9.33721	7.60909	8.44914	6.6564	8.20583
Rrbp1	8.78144	8.68896	8.93065	9.35104	9.3886	9.52317	9.65403	7.94028	6.4435	9.19562	5.86664	7.97185	5.88172	8.21935
Man2b1	8.77383	8.86802	8.85837	9.03623	8.65569	8.6654	8.8833	8.77795	6.90019	8.99852	5.1622	7.0848	5.51584	8.07394
Gm9222	8.773	8.6168	8.34851	8.74821	9.1667	8.79658	9.19131	6.48803	7.63501	8.67234	9.71832	7.64869	6.69493	8.33878
Ly6e	8.77081	8.7732	9.07013	9.48905	8.8783	9.24589	9.43169	8.87835	7.33347	9.49141	9.04147	9.47103	5.49486	8.34755
Pycard	8.76889	8.92688	8.78308	9.02511	8.78352	8.90412	9.23841	8.90863	5.87029	8.90781	7.30528	8.70171	7.18679	8.19716
Atp5h	8.73555	8.83256	8.66064	8.44659	8.31498	8.00383	8.44709	9.30972	8.20712	8.69112	9.56911	9.67208	8.87649	8.54362
Rps15a-ps4	8.73514	8.68887	8.69458	8.46504	8.18981	7.79242	8.19711	9.30423	6.35907	8.3946	10.3274	8.84739	6.82472	7.84016
Bst2	8.7321	8.54046	9.0621	8.79772	8.98351	8.50208	8.57158	9.12482	3.85662	8.78383	8.4444	8.24696	2.85927	7.92168
H2-Ab1	8.72146	10.0573	7.53354	5.83187	9.97545	5.31488	4.82951	8.09672	4.08965	8.50832	9.62469	9.46594	2.74327	7.93316
Atp6v1g1	8.71488	8.71133	8.73367	8.57692	8.58803	8.54731	8.66537	8.92255	9.67062	8.67625	7.6881	8.6041	8.48779	9.01256
Pmp22	8.71361	8.68075	8.53029	8.33597	8.80467	8.62908	8.52809	7.8052	2.95431	8.50134	3.77468	5.80535	2.23299	7.38178
Arpc2	8.7122	8.58728	8.99786	8.96831	8.72451	8.83885	9.02545	9.01217	9.70249	8.94577	9.07278	9.76227	9.63482	9.4296
Gm12070	8.70994	9.0279	9.0829	8.34701	8.25433	8.11513	8.08021	8.95067	9.46301	8.98147	8.0764	8.99684	9.74567	9.32448
Siglech	8.7043	7.85437	8.68179	9.59097	8.87451	9.49071	9.99725	8.41985	2.36246	9.09488	4.50821	3.08887	1.91056	7.72383
Tmem59	8.70136	8.60024	8.48138	8.97726	8.7911	8.94846	9.18364	8.64223	8.06282	8.75416	7.92516	8.34738	6.90639	8.33299
Klf6	8.69771	8.04139	8.85981	9.57563	9.5871	10.6544	8.86992	4.89509	8.69324	9.22893	8.97474	8.44306	6.95409	8.72865
Atp5l	8.68311	8.77629	8.72018	8.34059	8.31879	7.81664	8.29437	9.24909	9.19057	8.50605	9.15628	9.64332	8.63575	8.92422
Sirpa	8.67739	9.17975	8.72454	8.96105	8.95807	9.03664	9.20401	8.02754	6.78566	9.08161	2.28907	6.62606	6.19052	8.36264
Cdc42	8.67168	8.54744	8.94415	9.33187	8.92261	9.30644	9.45233	9.01899	10.0363	9.02201	8.98236	9.64389	9.43767	9.61422
Lamtor4	8.67064	8.98664	8.53087	8.41738	8.32357	8.228	8.46611	8.93585	7.28496	8.68467	7.40044	8.30298	8.59764	8.29852
Cox6b1	8.67048	8.81064	8.7106	8.31943	8.24693	7.86714	8.18516	9.24636	8.11461	8.55295	8.61599	9.26346	8.16703	8.26075
Slc25a3	8.6617	8.82302	8.73191	8.58819	8.29178	8.26729	8.43351	9.03713	7.45388	8.65124	8.49714	8.93169	7.02479	8.05874
Pnrc1	8.66066	8.26232	8.439	8.65261	8.80332	9.24068	8.44432	7.03683	8.79207	8.35065	8.66544	7.54387	7.12471	8.44761
Cox6c	8.66006	8.82003	8.73067	8.34175	8.11149	7.76947	8.19464	9.2824	7.96735	8.54929	9.21724	9.61662	8.72887	8.19548
Hspe1	8.64504	8.72098	8.80689	8.59584	8.21273	8.36989	8.5968	9.13063	4.25922	8.63264	9.09199	8.56955	4.11041	7.67229
Rpl22l1	8.64333	8.62403	8.74965	8.5993	8.35955	8.52665	8.30338	8.84978	5.91684	8.59537	10.0794	9.00594	7.18269	7.6721
Rnasek	8.64003	8.78075	8.64291	8.64778	8.54969	8.50122	8.73209	8.96801	7.89893	8.71136	7.90337	8.30842	7.68401	8.05846
Myl6	8.63757	8.69155	8.94248	8.47641	8.43511	8.18101	8.51022	9.273	9.99669	8.75075	9.81456	10.4639	10.5908	9.61929
Hmgb1	8.61826	8.52279	8.58591	8.92147	8.75406	8.87157	9.08305	8.4911	8.37004	8.9559	9.3802	9.42507	8.02028	8.45699
Ramp1	8.61603	9.54916	8.09218	6.83817	7.76781	6.37006	6.45507	8.54996	5.92613	8.4061	5.47457	7.28704	5.7118	7.53317
Psmb8	8.61583	8.65614	8.71176	8.58931	8.49554	8.37106	8.61403	8.83767	7.12207	8.61698	10.0991	8.97108	6.5512	8.06078
Pomp	8.61108	8.81777	8.53383	8.57606	8.35592	8.23098	8.68193	8.98591	6.84961	8.58894	7.43258	8.92341	7.56777	8.05546
Qk	8.60089	8.67913	8.55602	9.14012	9.04665	9.29153	9.40127	7.22937	5.85402	9.07583	5.72041	7.98441	4.82333	7.98038
Tspo	8.59661	8.27177	8.65571	8.19137	8.45712	7.80375	7.89348	8.80741	11.3153	8.29501	9.10284	10.251	11.1709	10.532
Grcc10	8.59119	8.67452	8.49027	8.19347	7.9889	7.93515	8.09448	8.81719	7.21568	8.37405	8.34044	7.92144	6.61566	7.9437
Fyb	8.58733	8.06413	8.62726	8.96066	9.36345	9.24304	9.34476	6.82208	8.146	8.79792	8.38949	8.05524	6.55857	8.51258
Nfkbiz	8.58333	8.36648	9.22777	8.55022	8.31415	9.02473	6.43294	3.17191	7.45665	8.96973	5.54385	6.62892	5.79898	7.80942
Ifnar2	8.5798	8.6774	8.51729	8.47241	8.46873	8.36494	8.51727	8.52185	6.84713	8.52562	6.52859	7.7248	6.22677	8.00674
Rhoa	8.5773	8.48453	8.76634	9.04331	8.78772	9.13421	9.05431	8.77113	9.61124	8.812	8.74655	9.53601	8.85653	9.05218
Sh3glb1	8.5658	8.6205	8.79942	9.04104	8.59395	9.08118	9.15044	8.72573	8.9241	8.98563	7.59454	8.51606	7.84157	8.74282
Wfdc17	8.56522	8.90361	8.13555	5.73202	9.0212	5.75741	5.75945	9.21729	14.1445	8.08234	5.85193	10	11.5489	12.8557
Atp6v1f	8.56258	8.81542	8.7345	8.39783	8.19483	7.9448	8.27439	8.96355	7.99411	8.57463	8.43492	8.32404	7.22748	8.24133
Irf8	8.56258	8.62659	8.54179	8.78483	9.03345	9.28618	8.86817	7.55063	2.50104	8.85805	6.9137	6.62643	2.65958	7.56151
Rnase4	8.54842	9.14701	8.60159	9.41446	8.7073	9.19555	9.74486	8.81987	4.4924	9.30334	3.32433	5.41782	2.78167	7.98721
Cd53	8.54418	8.44412	8.47055	8.7896	8.69767	8.74293	9.1407	8.01796	8.54546	8.50711	8.19378	7.76854	7.51284	8.48129
Efhd2	8.52205	8.30857	8.55137	8.70555	8.60668	9.05149	8.47945	7.99126	7.51684	8.66686	7.10065	7.45404	7.20994	8.14202
Ctsc	8.50212	8.52536	8.44418	8.82162	9.18261	8.82446	9.06011	7.8681	5.89559	8.54708	6.59207	8.81157	5.69727	7.8307
Capza2	8.50018	8.24763	8.78333	9.53697	8.7918	9.61344	9.7127	8.71667	8.04122	9.06724	7.47524	8.5244	7.54037	8.55192
Atp5j2	8.49346	8.71906	8.49536	8.11602	8.2078	7.70303	8.05178	9.0403	7.20051	8.3724	8.94826	9.14574	8.06704	8.06698
Kctd12	8.46936	7.79418	8.71362	9.60303	9.21846	9.95417	9.79916	7.16571	7.607	9.26977	5.1794	6.56366	6.13175	8.32086
Selenok	8.46793	8.58322	8.50094	8.54361	8.53471	8.67531	8.75657	8.5767	8.42253	8.56449	8.24634	8.8259	8.26165	8.51165
Ccl6	8.46242	9.63471	8.45089	7.46623	7.61009	7.3668	7.23315	8.79618	10.3591	8.89935	3.97014	8.79567	6.34481	9.17269
Atp6v0e	8.46062	8.59494	8.55061	8.31341	8.41444	8.18764	8.21536	8.41684	8.90976	8.42003	8.27725	8.905	8.1463	8.46468
Brk1	8.45332	8.37875	8.46829	8.48512	8.19618	8.23069	8.50985	8.86349	8.27394	8.35939	7.77562	8.42571	7.13631	8.1185
Spcs2	8.45055	8.59949	8.39315	8.65085	8.50928	8.52093	8.90334	8.45571	6.17133	8.54859	8.24674	8.22755	7.22001	7.63355
H2-Aa	8.44918	9.99471	7.10306	4.90536	9.57269	3.82402	3.35707	8.12547	2.65605	8.40588	9.50246	9.17487	2.64004	7.6393
Srsf5	8.44673	7.89741	8.24479	8.62486	8.95805	9.40124	8.59919	6.18957	8.39438	8.45551	8.97469	8.26525	7.51548	8.23242
Eif3f	8.44599	8.37732	8.33193	8.12836	7.90916	7.57467	7.9143	8.70207	7.33964	8.04043	9.35276	8.78067	6.72628	7.83549
Lrpap1	8.44051	9.5508	8.14016	7.44922	7.83789	7.21332	7.34126	8.26299	4.1854	8.55611	5.26008	7.01387	3.75772	7.46827
Gpx4	8.43734	8.69266	8.39825	8.24365	8.00267	7.96821	8.11381	8.74491	8.05612	8.43702	8.26073	9.21561	7.79128	8.19654
Arl6ip1	8.43368	8.43184	8.47388	8.74232	8.55896	8.56804	8.97058	8.25973	7.4996	8.83059	8.54086	8.66087	7.47306	7.97901
Il1a	8.43194	7.41177	9.41109	9.79248	8.39906	10.2426	8.49937	4.45895	2.05943	9.32733	2.89051	4.21932	2.05719	7.59029
Cyfip1	8.43034	8.47178	8.57444	8.81116	8.50784	8.79328	8.97272	8.12028	5.8009	8.83566	4.71974	6.8251	5.7534	7.90347
Akr1a1	8.42386	8.58384	8.5248	8.24011	8.12307	7.85293	8.01161	8.82201	5.81471	8.38931	6.85084	8.22944	5.69422	7.63482
Son	8.42301	8.13066	8.36565	8.93897	9.22008	9.18921	9.29389	6.61858	8.04205	8.77794	8.37915	8.30992	7.39285	8.3758
Csf1	8.4223	9.25812	8.57268	7.02446	7.98372	7.56734	4.83862	5.58735	6.58366	8.70642	2.32761	4.76708	3.14334	7.53521
Calm2	8.419	8.33294	8.45962	9.09769	8.55466	9.18462	9.37983	8.30022	8.29181	8.78088	7.98755	8.43917	7.38694	8.32741
Atp5j	8.41157	8.5476	8.4834	8.30326	8.2296	7.71104	8.32397	8.91618	7.96701	8.49935	8.75835	9.29711	8.69808	8.30236
Pabpc1	8.3947	8.65981	8.70322	8.42991	7.83122	8.24092	7.91912	8.01141	6.65584	8.77017	8.65405	8.22813	6.69058	7.79914
Slc25a5	8.39152	8.45826	8.61374	8.84073	8.39051	8.74622	8.93341	8.70093	7.88702	8.64509	8.58288	9.30247	7.52796	8.11758
Socs3	8.3861	7.57462	8.48117	8.83724	8.21449	9.46399	7.91608	5.22903	8.42022	8.29714	5.61092	6.43105	5.43695	8.07853
Tmbim6	8.38509	8.50651	8.44099	8.64292	8.52392	8.54356	8.83459	8.25392	8.28825	8.59709	7.3513	7.92579	7.95539	8.50277
Txnip	8.37818	7.47331	8.13882	9.52055	9.26606	10.4945	9.70457	6.07517	9.60261	8.99897	8.9118	7.69814	7.02405	8.98415
Adamts1	8.36897	7.91363	8.54241	8.50364	9.02059	9.45047	7.92846	4.01845	1.7786	8.64234	1.3197	6.11698	1.59438	7.25253
Gng10	8.36778	7.76683	8.40425	9.36344	8.17014	8.99177	9.45692	9.19348	6.45412	8.68031	6.7465	7.96168	5.96912	7.83066
Dad1	8.36468	8.58718	8.34392	8.17771	8.06959	7.94002	8.40156	8.63534	5.882	8.3356	8.69592	8.32206	5.69504	7.40797
Ndufa13	8.36229	8.55648	8.38554	8.19703	8.11588	7.57427	8.25344	8.97387	7.57889	8.35913	8.76619	9.00982	8.27471	7.85644
Elob	8.36106	8.53581	8.48177	8.0644	8.06764	7.66839	7.97869	8.93955	8.79444	8.32813	8.90068	9.14536	8.54434	8.4923
Eif3h	8.35781	8.34235	8.24002	7.85503	7.80038	7.44385	7.55471	8.71054	6.52112	7.97461	8.81497	8.55997	6.9357	7.3963
Eif3k	8.34913	8.29758	8.28956	7.88633	7.8849	7.29214	7.82446	8.73606	7.21585	7.98735	8.71147	8.92551	7.67452	7.72964
Tmem50a	8.34798	8.43438	8.29772	8.57222	8.37021	8.4242	8.70972	7.95129	7.35803	8.49089	7.48028	7.86887	6.72721	7.89546
Hsp90aa1	8.34786	8.03267	8.34463	8.8797	8.79268	9.09534	8.95601	7.68463	6.83775	8.67842	9.10716	9.52797	6.60372	7.72862
Fkbp2	8.34734	9.33155	8.35633	7.99038	8.04421	7.69291	8.17249	8.96673	3.32324	8.67589	6.18421	7.51894	6.53254	7.45876
Fcgr2b	8.34008	8.12037	7.77033	7.84382	8.39748	8.09319	8.26805	7.2193	4.57172	7.89514	5.13487	6.85711	4.60884	7.32689
Mpc1	8.33834	8.68711	8.41338	8.33526	8.00323	8.1489	8.3641	8.71799	8.81069	8.47372	6.92555	8.34153	7.84771	8.24452
Lair1	8.33282	8.04133	8.34708	8.79731	8.91638	9.17159	9.14114	7.04806	4.80123	8.5953	4.73788	5.67837	4.05064	7.60057
Gngt2	8.32702	8.35632	8.4169	8.57115	7.86148	8.05363	8.58445	8.88378	7.36597	8.48174	5.90524	9.32142	5.26093	7.70119
Pdia6	8.32608	8.65899	8.49618	8.77216	8.52039	8.75152	9.12779	8.35043	4.2058	8.6342	6.76324	8.17572	6.65426	7.6703
Tmed10	8.32206	8.45837	8.36843	8.59565	8.4619	8.45757	8.85012	8.24037	7.28982	8.63605	6.77539	8.51524	7.23547	7.75402
Cox7a2	8.31124	8.47739	8.38052	7.99322	7.92462	7.42474	7.95762	8.90198	7.79845	8.2019	8.44294	9.01015	8.61328	7.93329
Plek	8.29927	8.70425	8.72577	8.36447	8.3936	8.75559	7.77136	7.43603	7.84385	8.88916	5.45977	6.62157	6.30361	8.08369
Smap2	8.29356	8.2455	8.24469	8.72065	8.49317	8.93916	8.91094	7.79803	7.52819	8.60765	7.07399	6.12262	6.1591	7.82157
Ckb	8.29074	7.68135	8.4893	9.5504	8.26893	9.3256	9.63806	8.91822	3.86531	8.88178	5.64535	8.59017	3.29911	7.689
Ybx1	8.28569	8.43075	8.50374	8.36178	8.31284	8.00023	8.33813	8.79033	7.19392	8.52156	8.95696	9.52413	8.23222	8.04264
Ubb-ps	8.28452	7.98214	8.11685	8.44358	8.4693	8.46502	8.49255	8.12742	9.04994	8.22279	9.02319	8.6157	8.32059	8.5579
Vdac2	8.28402	8.34322	8.52182	8.4944	8.20899	8.33651	8.58311	8.57918	7.08686	8.46628	7.32709	8.09113	7.48745	7.64939
Pkm	8.27691	8.9692	8.74382	7.81524	7.88437	7.29144	7.38935	8.62363	9.31382	8.66109	7.20152	8.9161	9.59107	9.13332
Smad7	8.27523	8.16253	8.30632	8.86778	8.92356	9.47373	9.18936	5.15441	4.72091	8.74954	7.83404	6.97184	3.19714	7.32011
Ubl5	8.27453	8.43777	8.3001	8.12559	7.90858	7.6851	8.06582	8.93135	8.91596	8.27899	8.7232	8.97282	8.71646	8.58253
Selenof	8.26949	8.42359	8.402	8.65544	8.30085	8.28881	8.79919	8.75259	6.77132	8.46345	7.55628	8.68094	7.64801	7.73719
Sft2d1	8.26923	8.04881	8.18196	8.86392	8.65282	9.05905	9.22939	7.89024	6.22803	8.49469	6.47906	7.0083	6.49753	7.53597
Ucp2	8.26511	8.29866	8.18032	8.16043	8.2747	8.77082	8.02305	7.69655	8.80777	8.19227	8.05378	8.61749	6.99573	8.34067
Tnfaip3	8.26296	8.3748	8.71788	8.00511	7.61879	8.43531	5.74722	3.74339	4.56819	8.51913	7.73408	5.64644	2.88985	6.90956
Eef2	8.26135	8.46483	8.45927	8.28761	7.93381	7.87544	7.79274	8.42309	6.06856	8.57765	8.91607	8.45653	5.82332	7.52067
Edf1	8.25037	8.24648	8.33898	8.21881	7.95693	7.86274	8.18387	8.54113	7.69414	8.25705	8.62365	8.65056	7.89639	7.82881
Lrrc58	8.24821	7.98633	8.6983	9.22199	8.45469	9.30692	9.12394	8.28533	8.79572	8.95007	8.74735	9.38555	8.83462	8.72851
Hif1a	8.24411	8.82528	8.01287	6.70431	7.78393	7.06463	6.52083	6.92746	6.13701	8.13243	5.56357	6.22625	4.00202	7.35584
Nrp1	8.24268	8.65456	8.05241	7.30189	8.33674	7.63105	7.54415	6.59147	2.54749	8.14381	4.75273	6.55208	2.60998	7.0555
Lpl	8.2402	9.13073	8.99056	5.78574	8.45528	7.6453	5.59136	7.41052	1.84611	8.77139	2.64469	4.98147	1.76467	7.18609
Ifitm3	8.23943	7.40277	8.50783	8.09774	8.69118	7.34903	7.35632	8.68318	11.2966	7.97731	5.94907	11.4902	11.4448	10.5754
Comt	8.23847	8.12648	8.09447	8.61032	8.47455	8.80041	9.0241	7.69972	4.74451	8.3845	5.70204	6.91683	4.02283	7.55412
Prdx1	8.23519	8.44249	8.87628	8.08729	8.27227	7.92957	8.01779	8.84733	4.65122	8.47421	7.63188	9.13383	5.34319	7.36943
Sdf2l1	8.22334	8.94219	8.47511	8.10713	7.9683	7.7214	8.189	8.33949	2.45506	8.52803	5.24971	7.28361	4.80515	7.4651
Laptm4a	8.21499	8.29217	8.18768	8.39084	8.37761	8.3106	8.60767	7.89897	5.98789	8.3338	6.33129	8.07848	5.84623	7.50181
Tpi1	8.21447	8.53398	8.2743	7.15996	7.58376	7.17312	6.9889	8.11623	6.9611	8.02396	6.08449	7.49518	6.7586	7.66916
Snrpg	8.20964	8.10271	8.04171	7.79054	7.8279	7.135	7.65328	8.50222	5.86703	7.74725	9.27944	8.81259	7.08846	7.20495
Pmepa1	8.20839	8.03059	8.20135	9.18123	8.39512	9.07991	9.43215	7.42488	2.01831	8.93305	5.84011	5.63286	0.815055	7.34535
Gm12338	8.20414	8.34047	8.22578	7.81252	7.78498	7.32619	7.61211	8.79547	7.20003	8.07592	8.45341	8.6705	7.67941	7.77584
Mrpl52	8.19423	8.00996	8.09489	7.96917	7.70664	7.58149	7.89858	8.74272	5.61859	7.85326	8.15242	8.02127	6.04471	7.1654
A630089N07Rik	8.19085	8.09447	8.05847	8.55967	9.0612	8.88012	8.83609	2.9451	6.426	8.70927	7.91125	7.54446	5.20107	7.66637
Tmed3	8.18957	8.96441	8.20437	7.89794	7.61768	7.59922	7.89592	8.49171	4.24628	8.46574	5.88305	6.99313	5.99601	7.36275
Ptms	8.18678	8.21181	8.57577	8.64393	8.31002	8.57977	8.29723	8.48257	5.0425	8.58032	5.80952	7.17303	3.33933	7.25044
Cox5b	8.18504	8.21751	8.25078	7.8726	7.84197	7.50755	8.00154	8.47811	7.90937	8.13317	8.43228	9.28462	8.58755	7.81329
Sdf4	8.18126	8.37575	8.07809	7.73799	7.61307	7.37856	7.43514	8.13423	6.27737	7.98639	7.01805	6.66602	5.42251	7.44067
Atpif1	8.17991	8.24774	8.33935	8.2017	8.09198	7.86728	8.2807	8.84183	6.58644	8.1408	7.10199	8.46317	7.2884	7.45374
Ccl12	8.17317	5.72069	8.79722	9.75443	9.52481	9.96591	9.08809	8.19064	2.27232	8.69939	2.56721	3.68249	1.77262	7.74986
Tlr2	8.16414	8.12588	8.47058	7.55857	8.37056	7.88332	6.5847	6.17721	6.71976	8.09234	2.90608	5.54473	5.28735	7.38436
Ndufa2	8.14981	8.35716	8.22367	7.82022	7.88153	7.26849	7.6896	8.67632	6.96612	8.04838	8.01097	8.40458	7.58079	7.51627
Gpnmb	8.13578	10.3255	7.60215	2.92369	7.3117	3.82454	3.31774	7.80679	2.33599	8.97958	3.48837	3.65378	2.30245	7.69357
Tmed9	8.13248	8.11166	8.21576	8.45708	8.50004	8.51754	8.70585	7.97877	5.96507	8.26855	7.49543	7.88792	6.48841	7.5119
Cdkn1a	8.13104	8.06031	8.49404	7.60473	8.49903	8.59565	6.51252	5.45186	6.99754	8.9268	4.46033	8.62216	5.17142	7.27414
Pebp1	8.12933	8.65893	8.15526	7.64729	7.79446	7.25685	7.46845	8.67139	3.66281	8.22866	7.68407	7.75909	3.82098	6.98781
Ifngr1	8.12515	7.50992	7.99906	9.23774	8.91608	9.35391	9.78338	7.6325	8.145	8.6108	8.79016	8.61469	6.16748	8.39773
Bin1	8.12219	7.84464	8.37206	9.33021	8.53692	9.37028	9.5049	8.40653	2.89141	8.84761	6.62169	7.08154	2.64777	7.44645
Igf1	8.12178	9.00419	7.83569	3.85156	7.56994	4.77133	3.10022	7.56041	1.70645	7.82953	1.7988	3.2998	1.54119	6.86212
Sem1	8.12009	8.23166	8.24638	8.02682	8.01051	7.80739	7.93205	8.68745	10.1683	8.10437	8.90401	10.0558	10.4096	9.51197
Pfn1	8.11581	7.71731	8.52488	8.81764	8.34207	8.62266	8.76141	8.46613	10.0335	8.58708	9.80332	9.62728	10.171	9.41341
Asah1	8.11369	8.16226	8.11118	8.48623	8.38394	8.33444	8.63807	7.99907	6.48503	8.16325	4.05524	6.74732	5.53297	7.43299
Lag3	8.11353	8.48535	7.78456	8.31072	7.69329	7.75729	8.03295	7.77763	2.31157	8.0812	3.9188	2.16836	1.00345	6.92854
Cfh	8.11133	8.04504	8.06328	8.41814	8.03274	8.23921	8.51038	7.72765	2.15201	8.30747	1.788	6.37791	-0.0602611	7.2747
Mrfap1	8.10818	8.34063	8.07466	8.19842	8.09502	8.0321	8.31242	8.38344	6.38283	8.24745	7.32761	8.07857	5.75374	7.51689
Fuca1	8.10177	8.55042	8.1127	7.88779	7.88147	7.57447	7.85368	8.16428	7.52772	8.13919	6.43492	7.06141	6.08734	7.5607
Tomm20	8.09914	8.16666	8.1677	7.97547	7.90585	7.93839	7.93861	8.23147	5.84392	8.05233	8.25117	7.92205	5.61852	7.2214
Srrm2	8.09536	7.99045	8.18103	8.64005	8.61293	8.74657	8.76924	6.6361	6.94906	8.6484	8.62822	7.90966	6.32039	7.68564
Rab14	8.09006	7.95654	8.19776	8.7343	8.38809	8.86281	8.88715	7.85304	6.82508	8.44608	6.71853	7.72871	6.39496	7.62723
Slc3a2	8.08331	7.91019	8.10244	8.38967	8.71391	8.93448	8.55832	6.9424	6.14519	8.1797	8.02189	7.63852	5.59475	7.6283
Ndufb9	8.07671	8.1465	8.1103	7.88002	7.78204	7.50294	7.89923	8.35738	8.00234	7.97479	7.9097	8.73068	7.95327	7.80958
Hpgds	8.07143	7.83691	7.9181	8.57411	8.53404	8.77332	8.92256	7.51407	2.89913	8.42256	4.54324	3.12386	1.81683	7.03518
Tpm3	8.07104	7.75655	8.31502	8.67887	8.4733	8.76034	8.76368	8.12823	8.58828	8.48274	8.57898	8.60253	8.81077	8.4277
Nsa2	8.06915	7.99145	7.98022	7.66294	7.59897	7.35292	7.36709	8.05768	5.34232	7.78888	8.31471	7.67226	5.5336	6.86294
Prdx5	8.06661	7.9458	8.31506	8.26723	7.97593	7.97831	8.19709	8.61234	10.9942	8.17816	7.4855	10.0474	11.1623	10.3509
Gusb	8.0637	8.73055	8.02151	7.26125	7.73216	7.18723	7.42727	7.9271	3.91965	8.28151	5.31857	6.21876	4.09309	6.9305
H2bc4	8.059	7.96065	7.86763	8.41731	8.83401	9.69492	8.08928	7.38083	9.44057	8.22207	6.75383	8.46164	6.96181	8.38417
Ndufa1	8.04879	8.76194	8.05896	7.20155	7.20995	6.23314	6.75731	8.6271	6.87423	8.07693	7.62936	8.13827	7.66304	7.63313
Gpx1	8.04471	7.85507	8.36557	8.53615	8.3502	8.70003	8.21951	8.13291	10.0811	8.43836	7.10123	10.4743	9.87749	9.44794
H2-T23	8.04302	7.96969	7.9004	7.94806	8.17491	7.80383	7.87326	7.64311	7.62813	7.81137	8.3393	7.29333	6.15413	7.74817
D8Ertd738e	8.0422	7.96844	7.95556	7.68179	7.73569	7.61876	7.69167	8.23898	8.56525	7.83607	7.92029	8.69494	7.64075	8.15843
Ldhb	8.03258	7.9568	8.46795	9.25311	7.88483	8.86049	9.35875	8.91143	2.94715	8.70908	5.03169	6.69359	3.84637	7.52379
S100a9	8.02947	7.14776	7.21401	7.29846	10.4631	8.0534	8.71944	8.87192	17.1428	6.12831	9.21375	12.1213	17.6456	16.4376
Cd48	8.02491	7.8047	8.09468	7.82065	8.3282	7.85414	7.82238	7.49364	2.92749	7.85817	7.76686	7.46603	1.93693	7.07168
Krtcap2	8.02009	8.08948	8.00649	8.06308	7.89355	7.77545	8.14754	8.40843	4.37213	7.90303	8.71516	8.44301	6.6551	6.93315
Sec11c	8.01835	8.33105	8.05967	8.23516	7.99334	8.00523	8.55002	8.55759	7.51798	8.2922	8.06241	8.81347	8.34221	7.85121
Cited2	8.01337	7.33888	8.16143	7.82709	8.47984	8.92571	7.26999	4.96029	6.01253	7.93969	7.2023	7.00982	6.31916	7.49779
Ndufa4	8.00637	7.91482	8.21744	8.2699	7.89353	7.88373	8.38755	8.65401	6.50065	8.27142	8.97253	9.5193	7.59534	7.54908
Tomm7	8.00095	8.14511	7.81194	7.39125	7.53602	6.75267	7.29297	8.4432	7.59012	7.74752	8.29285	8.36778	7.09935	7.71417
Ndfip1	8.00044	7.8486	7.91363	8.41353	8.08709	8.32341	8.65568	7.87536	7.97326	8.0886	8.56611	7.72234	7.54213	7.98349
Sec61b	7.98772	8.08056	8.2078	8.08853	7.6626	7.6116	8.06211	8.4618	7.96238	8.13446	8.89984	9.55101	9.0779	8.21255
H2-Eb1	7.97649	9.09429	6.45676	4.51669	9.54424	3.44011	2.54561	7.65284	2.94082	7.63726	9.29596	9.00145	2.75405	7.01981
Ldha	7.97218	8.29972	8.14061	7.44208	7.65314	7.34762	7.3007	7.61692	8.73747	8.0297	7.56919	8.54958	9.1586	8.63396
Gng5-ps	7.97075	8.27443	8.05336	7.66168	7.7129	7.38143	7.5226	8.62875	8.36341	7.92	7.4382	7.85983	7.80087	7.94094
Gdi2	7.96734	7.83839	8.01395	8.44834	7.98364	8.29119	8.4563	8.10229	6.64541	8.20907	7.01304	7.84472	6.33056	7.24745
Saraf	7.9635	8.10168	8.04543	8.42696	8.21323	8.34509	8.58959	8.09157	5.82747	8.22001	8.11865	6.95193	5.13919	7.36632
Ppp1r15a	7.96282	7.37365	8.35133	8.50385	8.08475	8.93753	7.81045	3.495	7.62287	8.3613	8.01927	6.89448	4.36523	7.51412
Gm1673	7.96269	9.78032	7.57012	4.75699	7.08159	3.75034	4.10621	8.61685	3.56028	8.46709	3.41542	3.77373	0.859636	7.21257
Aplp2	7.96141	9.20956	8.05427	6.52285	7.78275	6.54774	6.30004	7.49247	5.22817	8.39085	6.02055	7.84647	3.18914	7.10895
Unc93b1	7.96114	7.31255	8.00503	8.94865	8.64836	9.10158	9.1445	7.63529	6.29411	8.45588	5.6869	6.99009	5.36682	7.5246
Atp5pb	7.96084	7.96403	8.13167	8.21566	7.86203	7.94826	8.23498	8.36913	8.32962	8.09785	8.43925	9.19353	8.69716	8.18461
Ypel3	7.96009	7.43079	7.68629	8.05509	7.91111	8.1489	8.17977	7.72345	9.00104	7.80574	7.88249	7.66981	6.98251	8.27914
Macf1	7.95963	8.07171	7.98906	8.3416	8.25765	8.37186	8.54575	7.03719	5.08822	8.46241	7.54857	7.67375	4.76326	7.13361
Rbm39	7.95789	7.69396	7.80963	8.35926	8.65049	8.88237	8.61117	6.488	7.85778	8.20945	8.57774	8.11359	7.02441	7.76516
Klf2	7.95216	5.95641	8.62361	10.0755	9.14188	11.3668	8.63939	4.20173	11.8308	8.97658	9.586	10.4729	9.98818	10.7125
Sec61g	7.95176	8.02503	8.0033	7.68695	7.60262	7.278	7.7802	8.51382	6.89464	7.67723	8.3894	8.89665	8.28858	7.7381
Rps27l	7.94497	7.96305	8.1248	7.82764	7.90551	7.56531	7.78962	8.58485	6.38412	8.04421	7.53878	8.89101	6.28874	7.01454
Canx	7.94305	8.27699	8.09179	8.29955	8.13716	8.10922	8.48116	8.01694	4.0196	8.36588	6.54291	7.46861	5.15306	7.17514
Ccnl1	7.94255	7.39519	7.88059	8.06251	8.22275	8.71752	7.69039	3.57101	7.55718	7.95907	6.539	7.06017	5.8955	7.48299
Tpd52	7.93455	8.03265	7.93204	7.33989	7.9677	7.51975	7.31268	7.60781	9.58687	7.86358	5.70419	8.59179	7.40902	8.89977
Eif4a1	7.93365	7.84858	8.3535	8.35607	8.50984	8.64533	8.36514	8.1493	6.5685	8.22153	8.06786	8.72281	6.86811	7.55673
Cox6a2	7.93137	8.7281	7.69631	5.6332	6.96857	5.55122	5.00942	8.41147	0.833872	7.45151	4.53454	3.365	1.30839	6.81037
Atp5c1	7.92901	7.862	7.93632	8.03536	7.88079	7.80989	7.97149	8.37809	6.758	7.89871	8.34293	8.90451	7.32289	7.40236
Vamp8	7.92576	7.74336	7.87566	8.08739	7.84847	8.03708	8.04723	8.11613	8.3668	7.85005	7.06095	7.98088	7.55087	7.86616
Uqcrb	7.92569	7.86229	7.89301	7.89171	7.88693	7.48061	7.79815	8.44525	6.11305	7.84938	8.08306	8.8479	7.57096	7.55752
Rac1	7.92508	8.18079	8.10259	8.37984	8.12699	8.23377	8.23482	7.88194	8.67068	8.3922	7.39681	8.44685	7.70881	8.27456
Sf3b1	7.92127	7.64029	7.92395	8.26567	8.3811	8.8083	8.38313	6.04922	7.97359	8.21527	8.1779	7.93874	7.30024	8.01504
Ifi27	7.91935	7.96808	7.6993	7.85082	8.01838	7.93719	7.8275	7.71031	6.52387	7.86444	8.00443	8.1133	6.0184	7.33324
Fcgr1	7.91563	7.50526	7.98711	8.67647	8.35153	8.82939	8.97392	7.60836	2.66209	8.04683	1.48314	6.14815	1.81898	7.22766
Gns	7.91492	8.46496	7.8975	7.9303	7.77919	7.7472	7.95153	7.346	3.57271	8.2089	3.675	4.91494	2.79199	7.36084
Lpcat2	7.91212	7.02999	8.10316	9.47267	8.59891	9.50437	9.71363	7.95762	7.6997	8.74026	2.77267	5.61124	6.06024	8.07232
Coro1a	7.90365	7.1706	8.15557	8.95464	8.46899	9.01097	9.06402	8.0769	10.5093	8.47108	9.86622	10.2543	10.2817	9.85658
Rtn4	7.89762	7.67476	8.15195	8.29963	8.33969	8.462	8.28544	7.60163	7.23251	8.16337	5.81768	8.31587	6.35441	7.48726
Scoc	7.89512	7.91774	7.80194	8.75345	8.45864	9.03214	9.32055	7.07128	3.6232	8.45673	4.43475	5.95334	2.5168	7.2687
Psmb1	7.89392	7.76257	7.84458	7.70242	7.67986	7.4819	7.82907	8.28111	7.06557	7.69289	8.67774	8.65922	7.2662	7.41208
Rbx1	7.89037	7.8283	7.95567	8.02697	7.99674	7.80158	7.97872	8.32032	7.67539	7.85286	8.42542	8.55282	7.7038	7.76413
Eef1g	7.88867	7.97505	8.00713	7.67394	7.55097	7.16072	7.49752	8.45356	5.64496	7.86288	9.08143	7.99648	5.31389	7.13116
Scand1	7.88621	7.85967	7.79147	7.58875	7.85431	7.52851	7.6217	8.01925	8.62062	7.74016	8.2369	8.61701	8.02676	8.08171
Mrpl39	7.8817	7.75075	7.81868	8.34774	8.82577	8.55508	8.7753	4.74132	6.81449	8.1883	7.2638	7.08176	5.59201	7.41006
Uqcr11	7.88128	8.25202	8.01323	7.54032	7.47187	7.08802	7.69556	8.65721	6.65772	7.92945	7.78821	8.64519	6.80576	7.44184
Ndufc2	7.87912	7.67052	7.92562	8.01703	7.90613	7.8773	8.20447	8.15318	3.64105	7.85551	6.93342	8.00529	5.88067	6.89141
Atraid	7.87903	8.20796	7.69017	8.02517	7.86697	7.94017	8.28749	7.70681	5.40421	7.96471	6.24185	6.87086	4.37607	6.76816
Zfp36l2	7.87435	7.01873	7.92757	8.94593	8.72599	9.64283	8.85686	5.58938	8.51659	8.49527	9.44494	8.40024	6.25611	8.27783
Ndufa6	7.87355	7.65899	7.57145	7.38903	7.41089	7.08003	7.40488	8.35164	6.82399	7.29483	7.93744	8.0829	6.54006	7.091
Reep5	7.8716	7.91883	8.00005	8.24147	7.84366	8.08666	8.58373	8.14019	7.7104	8.19328	7.71972	8.76502	7.77736	7.95956
Lmo2	7.87	7.91966	7.90038	8.0109	8.05394	8.12495	8.12953	7.85945	3.36324	7.82076	4.82536	6.54181	4.42629	6.81427
Tmem14c	7.86898	8.00591	7.77513	7.98709	7.66109	7.88526	8.09721	7.86253	7.99262	7.8708	7.20893	8.45503	7.32754	7.57314
Glul	7.86795	6.6688	7.93412	9.09084	8.19306	9.71597	9.03562	6.98067	5.09862	8.47191	4.5029	8.02885	3.91778	7.55691
Tnf	7.86574	7.46496	9.00285	7.90124	7.58296	8.09372	6.27408	4.63898	5.38053	8.50891	5.51186	4.7546	4.579	6.62386
Tmsb10	7.86283	8.60119	8.46657	7.94193	7.73545	7.4768	7.60492	8.86292	7.7139	8.43787	12.2263	11.9129	9.26066	8.45009
Pgam1	7.8622	8.27609	8.05356	7.44488	7.45696	7.40541	7.40037	7.8606	8.0535	7.92268	6.62577	8.24784	8.45718	7.98638
Arhgdia	7.85775	7.85412	8.00937	8.01796	7.91511	7.95045	8.03231	7.96875	6.77512	8.14689	7.7624	7.99039	6.5425	7.54631
Snx5	7.85579	8.01573	7.91776	8.32747	7.99985	8.28884	8.47396	7.61825	3.03005	8.28249	6.34335	6.50442	2.86503	6.94819
Tgfbr2	7.8511	7.86806	7.79881	7.94671	8.13381	7.98308	8.10626	7.00509	3.79706	8.04731	5.76184	6.37271	3.55852	6.97834
Lgals3bp	7.84704	8.25818	8.42915	8.16232	7.76107	7.69336	7.48613	7.56674	0.72255	8.51012	4.85287	5.60318	2.4061	7.17092
Gnb2	7.84284	7.62228	7.77948	8.34625	8.17868	8.37369	8.45073	7.71423	9.22392	8.1284	8.09815	8.99806	8.96096	8.70472
S100a8	7.84182	6.92876	6.94208	7.13903	10.2905	7.88228	8.59667	8.63949	16.8781	6.01408	9.1831	12.3955	17.6117	16.2549
Ywhae	7.83965	7.82412	7.8855	8.11687	7.71605	8.07636	8.23084	7.98233	6.42204	8.1314	7.1074	8.33187	6.69929	7.10876
Psenen	7.83405	7.74335	7.91368	7.97957	8.00924	7.96047	8.22398	8.13528	8.2133	7.90995	7.72741	7.78691	7.18631	7.9314
Atp5b	7.83254	7.79414	7.98787	7.97299	7.75624	7.88181	7.96464	7.98039	7.01034	7.86842	8.50545	8.82103	7.5836	7.29158
Cd84	7.83243	8.12334	7.94714	8.18129	8.54411	8.49927	8.32125	6.76308	7.92225	8.4339	6.30484	5.44068	5.46504	8.10211
Neat1	7.82832	7.8414	8.13462	7.9394	8.44153	8.59945	7.20966	1.92294	9.30661	8.4009	6.84936	8.2042	7.37135	8.66447
Rtraf	7.82684	7.91663	7.71696	7.56393	7.44964	7.34601	7.61365	8.04351	5.4997	7.74774	7.60637	7.87487	5.42717	6.79685
Picalm	7.82482	7.4059	7.70964	8.16172	8.13979	8.48158	8.52531	6.86483	8.31096	8.12335	5.8619	6.77479	5.99537	8.08318
C3ar1	7.8076	7.36747	7.93476	7.66291	8.44459	8.06444	7.74109	6.71595	0.0455809	7.7887	1.61569	3.47082	0.240426	6.41563
Manf	7.80236	8.03047	8.02534	8.13596	7.99436	8.07703	8.3626	7.64701	4.33631	8.10198	7.16085	8.04258	6.46878	7.27129
Oxct1	7.8018	8.23542	8.00468	7.95646	7.82693	7.77446	8.00017	7.59021	3.83388	8.22683	5.7969	6.25484	4.05316	6.8998
Psmb6	7.80057	7.93133	7.93279	7.44044	7.56727	7.46899	7.63556	8.04768	5.74828	7.74987	7.64759	8.01572	6.87804	7.22463
Nedd8	7.79981	7.9197	8.01555	7.89008	7.47104	7.50135	7.87451	8.42598	7.81131	7.90995	7.97839	8.7406	7.51847	7.77869
Nfe2l2	7.79202	7.80184	8.0017	7.8489	8.00508	8.26079	7.59789	5.97686	7.25307	8.0397	4.79963	6.36861	5.34428	7.39842
Polr1d	7.78945	7.89093	7.88051	7.56436	7.64643	7.64439	7.53048	7.92448	6.95611	7.75317	8.37174	8.35126	6.8204	7.38386
H2-DMa	7.7884	8.33994	7.78621	8.4754	7.74981	8.28723	8.40607	7.98852	2.80589	8.16659	6.75529	7.39115	1.94209	7.08159
Eif5a	7.78705	7.74625	8.03731	7.91566	7.97949	8.0208	7.78647	8.07699	7.79581	7.89723	8.79097	9.11988	8.28897	7.55414
Vkorc1	7.78605	8.28493	7.73931	7.44536	7.48735	7.05658	7.40372	8.35423	1.88596	7.83355	5.36643	5.9209	-0.419531	6.68232
Gpi1	7.78447	8.21018	7.79911	7.13396	7.37936	6.83851	6.78305	7.74683	8.55935	7.59381	7.349	8.16383	9.13213	8.24254
Sumo2	7.78293	7.74773	7.86417	7.99243	7.63582	7.8266	8.03123	8.16835	6.6068	7.96055	8.98047	8.7518	7.37815	7.21158
Hnrnpf	7.78168	7.81006	8.11118	8.26791	8.20267	8.26023	8.23437	7.85878	7.73071	8.19008	9.04636	8.72497	7.49449	7.82231
Apbb1ip	7.78165	7.7291	7.80298	8.28763	8.30002	8.55998	8.74425	7.20396	7.87611	8.16821	7.19263	6.8746	6.32718	7.76445
Mir6236	7.78053	7.74747	7.20058	7.55069	8.27459	7.31845	7.84674	8.5476	8.54933	7.06102	7.86338	8.08768	7.56068	7.96213
Rpl14-ps1	7.77986	7.75716	7.76082	7.5701	7.38376	6.92253	7.44889	8.34251	4.50045	7.57411	9.02092	7.9363	5.67752	6.71558
Park7	7.77722	7.70423	7.92429	8.00012	7.8051	7.5875	7.98806	8.44299	5.24095	7.84534	8.31072	8.26307	6.52036	7.0967
Spi1	7.77547	7.42257	7.94489	8.42539	8.30417	8.64336	8.5288	7.77062	9.63415	8.04976	4.54287	8.30047	8.9482	8.93325
Ndufb10	7.77049	7.7801	7.62462	7.60403	7.62522	7.1492	7.70377	7.99429	5.95582	7.60153	7.86573	8.62862	6.81051	7.01383
Arf5	7.76621	7.91259	7.67139	7.74281	7.77926	7.45924	7.81141	7.84227	8.1073	7.66527	8.23571	8.53736	8.17147	7.92496
Cox7c	7.76557	7.84823	7.85539	7.22453	7.20043	6.90547	7.22557	8.23945	6.65795	7.61982	7.96832	8.18608	7.04372	7.10176
Ddrgk1	7.75273	8.05494	7.55219	7.5223	7.68199	7.31333	7.68041	7.76265	4.23242	7.63341	6.77539	7.07354	3.38734	6.77489
Cd37	7.75193	7.89074	7.66468	7.95385	7.87518	7.94999	8.06845	7.28299	7.67189	7.89408	7.64475	5.57343	6.60359	7.67124
Ubxn1	7.74692	7.83587	7.71074	7.34127	7.57559	7.20958	7.3715	7.92055	7.26985	7.66924	7.95184	7.94524	6.56889	7.37732
Pold4	7.73471	7.53988	7.47642	7.78434	7.34892	7.45396	7.65782	7.80102	6.71783	7.44	6.88867	7.02409	5.83904	6.777
Ndufa7	7.73465	7.8571	7.72387	7.57921	7.46147	7.18667	7.51893	8.29189	7.57525	7.59046	7.71852	8.30732	7.02011	7.37
Sdcbp	7.72301	7.64522	7.87279	7.74429	7.86815	7.75245	7.84608	7.76651	8.12903	7.83944	6.43862	7.58684	6.89062	7.8253
Atp1b3	7.72138	8.47319	7.64334	7.2454	7.69313	7.06929	7.40774	7.3391	6.68567	7.86669	7.41975	7.73273	4.99293	7.02658
Anxa5	7.71359	8.14072	8.03934	6.72297	7.61749	6.63814	6.22331	8.16327	4.30401	7.71649	6.1921	8.59983	6.09333	6.98979
Gm19757	7.70959	7.48055	7.32647	7.57248	8.08175	7.83111	7.80081	4.56664	6.78761	7.54364	8.3751	6.04324	5.39874	7.16876
Cadm1	7.70809	8.09412	7.5539	7.10954	7.61865	7.12172	6.9141	6.77751	1.38651	7.69373	0.861808	3.70514	0.742996	6.19762
Hpgd	7.70556	6.99754	7.65174	8.69302	8.16053	8.72203	8.98564	7.78525	1.65013	8.12122	3.2356	4.77966	1.98961	6.77189
Ncl	7.70321	7.75807	7.97473	7.85333	7.98444	8.06537	7.69069	7.48915	5.66728	8.05523	8.54609	7.818	5.07001	6.87739
Mertk	7.70194	7.52368	7.55876	8.2467	8.18248	8.679	8.48092	5.11043	0.872367	8.156	1.94092	3.73766	0.629448	6.98119
Tmed5	7.70067	7.62104	7.53216	7.84838	7.71069	8.0838	8.13	6.45147	6.15388	7.94431	7.1096	7.15431	5.82477	6.93839
Ergic3	7.70057	8.0188	7.63595	7.5576	7.38273	7.32602	7.55482	8.06672	4.69574	7.67891	6.35082	6.44274	4.80813	6.9971
Uqcr10	7.69337	7.9919	7.6897	7.32119	7.32671	6.9036	7.42288	8.15008	7.18691	7.68471	7.64146	8.41642	7.26849	7.33388
Tmed2	7.69256	7.81369	7.60497	7.7921	7.53771	7.75456	8.03202	7.73329	7.18362	7.75133	7.00592	7.90989	7.17057	7.25091
Dynll1	7.6917	7.65887	7.87329	7.98618	7.96046	7.89659	8.03822	8.09	8.41064	7.82499	8.46913	9.46196	8.08998	7.70109
Fis1	7.69081	7.95226	7.63762	7.58763	7.25718	7.07014	7.48494	8.25381	8.33226	7.73475	7.47381	8.46355	8.17239	8.03067
Ptpn6	7.68996	7.40954	7.59577	7.82637	8.09151	8.00154	7.84105	7.15465	8.35349	7.73669	6.80245	7.71691	7.87189	7.98055
Map1lc3b	7.68978	7.72198	7.75668	7.71476	7.70832	7.65111	7.72119	7.84125	10.5872	7.71358	7.92348	8.3947	8.27851	9.26455
Entpd1	7.68652	7.3333	7.50813	8.3386	8.18463	8.45436	8.72738	6.76651	7.14898	8.09069	4.70578	5.20073	4.20173	7.29009
Tmem234	7.68433	7.68801	7.55572	7.72461	7.70248	7.65955	7.916	7.56213	6.77319	7.84235	7.43412	7.70667	6.32613	7.20416
Srp14	7.67623	7.70677	7.69019	7.57957	7.29362	7.23245	7.60372	8.01874	7.45975	7.6627	8.22021	8.29561	6.90187	7.45404
Sowahc	7.67089	7.59648	7.89406	7.63401	7.84154	7.72577	7.36032	5.43098	3.12045	7.82479	0.526574	5.49285	1.76501	6.61866
Slc25a4	7.67059	7.92156	7.6837	7.53248	7.43044	7.34726	7.70223	8.03511	2.40101	7.79025	7.72056	8.14307	2.7363	6.87041
Runx1	7.66622	7.16887	7.44292	8.03827	8.54398	8.40655	8.42195	4.99655	4.39428	7.95603	5.24392	6.22701	3.73559	6.9887
Ank	7.66542	8.58891	7.37009	5.05766	6.91568	5.36202	4.91523	6.63032	1.08424	7.72321	2.49668	4.94465	1.05036	6.24091
Hspa1a	7.66489	6.13489	5.82736	8.3418	9.21931	8.77771	9.51206	1.41784	4.67309	7.64081	8.91383	8.13953	4.73327	7.02631
Srsf3	7.66405	7.4925	7.68127	8.02864	8.12887	8.48937	8.24974	7.36403	5.72538	7.84555	8.36968	8.51801	7.30578	7.13429
Cotl1	7.66392	7.99259	8.13895	8.3352	7.75998	8.42755	8.00302	8.06528	8.86689	8.17577	7.88595	8.3923	8.96449	8.57469
Trmt112	7.66222	7.72795	7.59017	7.55654	7.6326	7.36656	7.6264	7.96264	5.16678	7.48282	7.65903	7.3829	4.94526	6.86014
Rnf130	7.65868	7.65049	7.73854	8.0332	7.86663	7.90603	8.28744	7.94292	7.3713	7.8355	5.49017	7.60936	7.23804	7.59363
H1f4	7.65806	6.63901	7.43934	8.31662	8.89834	9.59259	7.89417	5.56211	6.88789	7.81905	8.32401	7.96488	7.98184	7.07901
Lgals3	7.65617	7.64482	9.09054	5.07007	8.19985	6.66704	4.06299	8.44306	9.92112	8.02343	6.87716	10.7329	10.6538	9.63952
Cxcl2	7.6529	8.05981	8.2816	5.27642	7.62391	6.85479	3.66503	4.17568	12.2321	7.83046	3.47855	7.42538	9.24857	11.0493
Tomm6	7.64945	7.94915	7.71003	7.28726	7.22808	6.91154	7.08251	8.23478	7.03316	7.57646	7.44756	7.65233	7.03119	7.26376
Scamp2	7.64655	7.40916	7.57932	8.52779	8.18452	8.67971	8.90389	6.78285	5.31579	8.10927	5.50368	5.76121	5.18735	7.19116
Eif3e	7.64476	7.66742	7.6422	7.53144	7.21986	7.29553	7.44964	7.93408	4.6424	7.48716	8.73835	7.93694	5.12656	6.43625
Uqcrq	7.64051	7.8474	7.83514	7.48169	7.24624	7.1302	7.51396	8.17616	6.96259	7.78346	7.78009	8.753	7.57183	7.27411
Camk1	7.64008	7.48745	7.75	8.16053	7.60933	7.93336	8.2023	8.03068	3.44489	7.95084	3.54469	5.57351	2.94511	6.87198
Capzb	7.6389	7.77067	7.77662	7.99999	7.64347	7.83385	8.04428	7.63257	8.55587	7.97422	7.66535	8.52426	8.23593	8.17165
Hsbp1	7.63134	7.65333	7.67291	7.6944	7.33735	7.34379	7.71	8.26298	7.24218	7.6223	6.80595	7.47498	6.46697	7.24582
Atp5d	7.63126	7.60028	7.68105	7.52492	7.2923	7.16697	7.42861	8.00294	6.83415	7.67265	8.23406	8.6057	7.23187	7.06203
Ppfia4	7.62715	7.30733	7.29178	7.51281	7.38573	7.39727	7.56421	7.55965	1.15872	7.34643	3.45578	4.36872	0.891077	6.56691
Abi3	7.62623	7.28868	7.29738	8.24728	7.88704	8.33365	8.60622	6.97283	4.61012	7.79985	5.34835	6.36761	3.42536	6.85774
Srsf9	7.6242	7.67241	7.651	8.01926	7.70538	8.14677	8.18877	7.75313	5.45647	7.85344	5.98141	7.28536	5.93751	7.05598
Cebpa	7.62367	7.0084	7.43157	7.80763	8.12261	8.66766	7.87177	6.07687	1.18887	7.52354	0.256204	5.54263	2.06194	6.56315
Evi2a	7.62322	7.54823	7.71861	7.7871	7.83695	8.2285	7.76809	6.93236	6.03086	7.78916	5.33923	6.80476	5.74135	6.96108
Micos13	7.60454	7.71985	7.59719	7.29821	7.11305	6.62287	7.32502	8.02866	5.76546	7.52762	7.78478	7.677	6.13441	6.77711
Tbca	7.59623	7.60735	7.71028	7.42782	7.31341	7.02924	7.34883	8.13692	6.11326	7.37375	7.84718	7.41795	6.64767	6.80748
Id2	7.59294	7.60197	8.09106	8.08819	8.17956	8.63484	7.62563	4.84061	6.6468	8.14259	8.61742	7.09967	6.43914	6.88731
Serbp1	7.58769	7.63707	7.69719	7.6815	7.65202	7.77405	7.85158	7.5358	5.64838	7.80534	8.5598	8.18797	6.29494	6.65602
Dhrs3	7.58734	7.64585	7.50878	7.2281	7.81788	7.43103	7.38092	6.80034	4.35366	7.55964	-0.0955787	4.94376	1.60889	6.64526
Ndufb5	7.58556	7.6532	7.59474	7.41348	7.1051	7.09478	7.39924	7.97507	5.54353	7.51778	8.01888	8.34457	6.45914	6.69224
Ndufb11	7.5831	7.67274	7.53294	7.31921	7.22781	6.88055	7.39155	7.87267	7.30388	7.44979	8.04266	8.6682	7.84088	7.51728
Cyrib	7.58131	7.14095	7.63956	8.61884	8.1268	8.51788	8.76423	7.61627	7.89696	8.04944	7.25586	8.32632	7.98281	7.81807
Hnrnpk	7.57732	7.36053	7.71286	8.17226	7.81039	8.28386	8.24342	7.45747	7.15348	7.90936	7.96663	7.92884	6.51482	7.18887
Gm14541	7.57682	7.40949	7.51872	7.30806	7.23961	6.48414	7.08786	8.18043	5.33036	7.08246	8.72246	7.36902	5.26681	6.59836
Cltc	7.57452	7.69589	7.67828	7.93766	7.6943	7.81354	7.95863	7.45817	5.77795	8.04071	5.6687	6.61182	5.39386	7.16741
Gem	7.56922	7.57867	7.60413	7.68791	7.56002	7.67654	7.15541	3.82485	1.32262	7.6441	5.68098	3.36543	-1.68097	6.13582
Arhgap5	7.56903	7.34322	7.55918	8.77999	8.24824	8.7864	9.20852	6.55777	4.62562	8.37632	5.68598	5.845	2.1542	7.30001
Zfas1	7.56803	7.63172	7.327	6.9386	7.05392	6.90219	6.58172	7.57125	5.48983	7.14826	7.47647	6.62599	2.86175	6.67301
Bcap31	7.56454	7.47417	7.44917	7.60311	7.64352	7.54382	7.89958	7.34475	6.13248	7.53108	7.65245	7.47051	6.3171	6.86576
Tmbim4	7.5637	7.67407	7.45411	7.22328	7.36958	7.05096	7.40625	7.74186	6.4642	7.31263	5.87488	7.09425	6.18807	7.11178
Smdt1	7.56134	7.74716	7.60415	7.54928	7.49689	7.06968	7.56571	8.17498	7.30404	7.65876	7.78043	9.02085	7.93738	7.42824
Rpn2	7.55986	7.91968	7.55785	7.68956	7.4254	7.46345	7.67448	7.42793	3.60186	7.88107	6.28507	7.0329	5.53009	6.78406
Arf1	7.55823	7.67403	7.61511	8.03881	7.77094	8.00998	8.05308	7.59898	7.37385	7.89313	7.53017	8.09455	7.64865	7.70301
Myl12b	7.55356	7.5913	7.64973	7.86236	7.62433	7.36549	7.84226	8.12471	9.40385	7.69012	8.69148	9.00023	8.83986	8.6955
Cox17	7.55333	7.5358	7.36428	7.23429	7.2063	6.64472	7.01993	8.02295	7.87352	7.2835	7.91628	7.66851	7.35842	7.54451
Retreg1	7.55256	7.42747	7.59295	7.95233	7.60506	8.06452	8.01175	6.28312	7.00593	7.82486	6.08854	6.15644	4.99554	7.23384
Arpc4	7.54706	7.36856	7.7623	8.29417	7.89586	8.28668	8.4762	7.94146	8.12302	8.02834	7.45595	8.27078	8.28028	7.96473
Tmem160	7.54559	7.93804	7.57777	7.17551	7.14146	6.70899	7.03371	8.07424	4.7817	7.61288	7.22535	7.8098	6.08264	6.57958
Tubb5	7.5409	7.54814	7.84464	7.95055	7.53928	7.65663	7.69711	7.60978	3.82314	8.04314	8.10831	8.23509	6.41445	6.6036
Eno1	7.54011	7.79699	7.89784	7.50608	7.30363	7.41397	7.37299	7.71225	8.24423	7.71371	7.59071	8.53684	8.59117	8.06796
Tmem119	7.5393	6.43252	7.84332	9.94999	8.66572	10.112	10.4327	7.78164	2.8502	9.20084	3.96655	3.8965	1.32659	7.60737
Cox7b	7.5298	7.81598	7.77206	7.62233	7.38836	6.91683	7.54862	8.38387	6.24568	7.58059	8.4052	8.59686	7.3361	6.97838
Psme1	7.52916	7.34891	7.77044	7.75089	7.56901	7.4523	7.69708	7.98118	6.16604	7.63631	8.59174	7.93096	6.45737	7.26817
Eif4a2	7.52766	7.42872	7.28564	7.62261	7.71898	8.04636	7.75411	6.59005	6.23629	7.48591	7.86796	7.17555	5.21632	6.85469
Taldo1	7.52503	7.25374	7.77501	8.02601	7.5337	7.68497	8.11841	7.92068	10.4519	7.79143	7.61019	9.78254	9.72345	9.44543
Slc11a1	7.52401	7.69319	7.51537	7.20663	7.65013	7.29808	7.33573	6.75466	6.60485	7.51959	-6.64386	5.34275	3.94319	6.91743
Mef2a	7.52393	7.23311	7.59208	8.50196	8.41582	8.98466	8.88549	5.56392	5.85738	8.36604	5.46304	6.70617	4.21089	7.12302
A130077B15Rik	7.5236	7.48401	7.49532	7.97785	8.39368	8.35886	8.20341	3.64367	6.13477	8.08076	7.06805	6.63795	4.54513	7.08374
Gm53055	7.52307	7.47158	7.63288	7.52185	7.46099	7.197	7.61164	7.82905	4.85366	7.50974	8.10827	8.05051	7.03314	6.79296
Dusp6	7.51909	7.19348	7.61422	8.16845	8.19739	9.11539	8.21627	4.77919	5.19742	8.00978	5.18354	5.91107	3.97457	7.05443
Snrpb	7.51721	7.19508	7.54039	7.59849	7.45984	7.55902	7.74602	7.70559	6.47417	7.55373	7.79967	8.35394	6.09591	6.77562
Sub1	7.51649	7.29492	7.5921	7.82618	7.75862	8.09747	7.63017	7.568	9.59963	7.59458	9.21285	9.20599	8.0722	8.71022
Epb41l2	7.51141	7.4461	7.82193	8.51068	7.94033	8.57968	8.5471	6.78802	3.79052	8.37124	3.26201	5.00086	1.77367	6.90817
Bcl2a1a	7.50963	7.2059	8.14315	7.36391	7.51208	7.44566	6.75783	6.28312	3.04035	7.49228	4.4591	4.41822	1.38863	6.22379
Skil	7.50791	7.20731	7.61466	7.88357	7.90086	8.43987	7.66228	4.90041	5.19357	7.78555	5.20953	5.80154	4.40888	6.52295
Bloc1s1	7.50682	7.54531	7.53877	7.23473	7.17608	6.80439	7.08269	7.98849	7.45241	7.32566	7.69649	8.23478	7.36274	7.36947
Itgam	7.49957	7.98254	7.75172	8.74501	7.95244	8.63429	9.0026	7.0268	7.81762	8.4745	4.31874	7.06235	7.92021	8.29205
Tent5c	7.49519	7.43958	7.39056	7.14614	7.6586	7.54695	6.83425	5.37742	2.7227	7.34865	5.51943	3.34765	3.06355	6.19622
Cox6a1	7.49472	7.86478	7.6446	7.21027	7.14238	6.82362	7.09731	8.09166	6.78555	7.67868	7.39497	8.07547	7.24217	7.07549
Cnpy2	7.49155	7.7683	7.29072	7.46944	7.32376	7.08107	7.74514	7.60427	3.28416	7.60902	5.81272	6.77457	4.60732	6.68988
Spcs1	7.48809	7.66686	7.60944	7.45192	7.49273	7.41799	7.69829	7.66173	6.15068	7.60001	6.77998	7.52122	6.55054	6.96521
Pld4	7.48443	7.02168	7.7498	8.85076	7.77202	8.76512	8.86228	7.44277	2.4795	8.15599	4.90354	7.68316	2.43496	6.84431
Ltc4s	7.48259	7.39225	7.6442	9.30153	7.95871	9.08878	9.77088	8.43678	3.29893	8.6398	2.47204	5.15229	1.23525	7.52374
Gm6654	7.48215	7.38752	7.50813	7.31078	7.1523	6.94231	7.01515	8.27649	5.23832	7.09233	8.55561	8.08897	5.62339	6.5634
Tcn2	7.48209	7.74173	7.40377	7.99686	7.42194	7.87818	8.21599	7.18728	6.83143	7.84741	3.34997	6.46316	6.342	7.25325
Atp5g1	7.48055	7.68457	7.79994	7.5985	7.39852	7.22186	7.79268	8.21416	5.00892	7.75368	8.20216	8.68331	6.09604	6.97493
Ndufb8	7.47861	7.73059	7.60163	7.56518	7.16929	7.07664	7.49924	8.01824	6.16481	7.66263	7.39509	8.50975	7.34088	6.87802
Ggh	7.47399	7.97628	7.42721	6.81838	6.85245	6.31041	6.90887	7.7846	5.32718	7.33169	5.76476	7.40448	5.3614	6.752
Crip1	7.47374	8.02814	7.38632	5.25819	7.02201	4.79745	4.19743	7.61678	4.88656	7.25569	9.95274	11.341	5.09682	6.84414
Ifi30	7.46813	6.73728	7.84695	8.40299	8.16671	8.41466	8.48608	7.28288	4.16681	7.73245	6.78837	9.80822	4.56674	7.12524
Arl4c	7.4662	7.38443	7.45047	8.20052	8.12794	8.4773	8.25778	6.16037	5.24241	7.96695	6.90941	6.5423	1.77954	6.494
Cnbp	7.46063	7.31051	7.4736	7.86107	7.88078	8.18801	7.87398	6.92806	6.16753	7.76025	8.32981	7.49743	4.54437	6.79388
Arhgdib	7.45902	7.3018	7.76683	7.98721	7.43179	7.75804	8.18725	7.95602	9.3516	7.8073	9.27857	9.6225	10.8775	9.33071
Snrpe	7.45864	7.43042	7.52626	7.42486	7.38865	7.20367	7.4062	7.88446	5.93747	7.36369	8.67792	8.63393	6.85598	6.9407
Rbm3	7.4565	7.52378	7.62306	7.68122	7.57348	7.63828	7.37549	7.74922	7.1026	7.73766	8.63038	9.11268	8.00518	7.20023
Sap18b	7.45175	7.52255	7.55598	7.47871	7.58114	7.42106	7.58233	7.64653	7.75208	7.47067	8.26616	8.4147	7.49956	7.54666
Tuba1b	7.44569	7.14327	7.68158	8.01903	7.5123	8.16158	8.10473	7.28974	6.08184	7.96544	7.00923	8.37917	7.22477	7.14399
Tma7	7.44546	7.48789	7.54888	7.42206	7.37445	6.86743	7.24357	8.08423	6.97984	7.45762	8.34193	8.20704	7.48146	7.35193
Lamtor2	7.44336	7.4618	7.46509	7.23532	7.22486	6.92262	7.15832	7.8969	6.63401	7.38597	7.51858	8.11644	7.50861	7.10675
Gm2a	7.44219	7.86253	7.43796	7.40388	7.1245	6.90913	7.30236	7.68269	8.35185	7.48911	5.32255	8.0159	4.2966	7.73636
Ppt1	7.44191	7.62846	7.4044	7.29279	7.38041	7.16621	7.27521	7.20339	6.26112	7.5333	4.67703	6.08672	4.82563	6.93398
Rnf13	7.43912	7.47607	7.37622	7.85573	7.51363	7.69719	8.1557	6.88836	6.22571	7.7563	4.99554	6.64015	5.51893	7.14664
Arpc5	7.43669	7.65254	7.60887	7.35979	7.32151	7.32318	7.53064	7.77622	9.20047	7.65892	7.74454	8.6237	9.08906	8.73973
Rab2a	7.43198	7.47571	7.54145	7.63976	7.60339	7.77435	7.71623	7.33786	8.04112	7.69145	7.42429	8.01076	8.02248	7.80533
Psma7	7.42861	7.26115	7.51402	7.67499	7.53616	7.52145	7.76657	7.68486	6.95265	7.54938	8.18819	9.07479	7.37534	6.84006
Lamtor1	7.42625	7.57311	7.52018	7.61093	7.20876	7.34127	7.58547	8.13645	7.05134	7.59577	6.20602	7.42849	6.90252	7.14644
Ndufv3	7.42336	7.65988	7.38891	7.1732	7.01572	6.58415	7.04352	7.93256	5.68643	7.3091	7.54181	7.55282	7.76849	7.02395
Capg	7.42055	7.8252	8.12128	6.75542	7.19306	6.7118	5.8219	7.8857	6.99499	7.66482	7.2617	8.0705	8.42309	7.71577
Cyth4	7.41744	7.35389	7.43356	8.19703	7.88948	8.56604	8.62569	6.83952	6.59254	7.91342	6.35037	6.11649	4.97141	7.13624
Plekho1	7.41602	6.9846	7.28116	8.08416	7.75396	8.39337	8.34347	6.89084	2.30599	7.6674	5.07193	5.94144	-1.42172	6.80014
Golm1	7.41516	7.50515	7.43348	8.41669	7.66576	8.24611	8.77684	7.20352	2.21415	8.07752	4.93013	4.30209	2.72006	6.731
Serinc1	7.40823	7.37027	7.17066	7.49253	7.50427	7.54462	7.76781	6.23474	5.42893	7.62809	5.37822	6.66273	4.78716	6.64709
Txndc17	7.40618	7.56961	7.55213	7.27521	7.2688	7.02137	7.13917	7.85317	7.01006	7.51561	7.073	7.64345	7.8395	7.37887
Tnfaip8l2	7.40474	7.15253	7.2911	8.20995	7.84315	8.26622	8.56216	7.45192	7.21006	7.65748	5.48593	7.06793	6.52741	7.50834
Rnf7	7.40209	7.64606	7.33916	7.45043	7.12412	7.31213	7.59495	8.08499	5.75745	7.43977	7.07331	7.80727	5.38959	6.75877
Ddost	7.40107	7.65405	7.51105	7.62397	7.47145	7.39634	7.82474	7.33393	3.74396	7.54104	6.67154	7.29611	5.85643	6.61074
Ostf1	7.39702	7.32377	7.61276	7.98521	7.60725	7.73277	8.01955	7.80749	10.0699	7.67719	7.98792	8.72858	9.78031	9.20736
Ndufb7	7.39677	7.4182	7.36814	7.25333	7.18083	6.8738	7.34567	7.78839	7.33415	7.27183	7.96894	8.43657	8.49674	7.62191
Bag1	7.38995	7.6073	7.59546	7.40302	6.87811	6.70164	7.23409	8.044	6.0089	7.59429	7.27672	7.31642	5.87951	6.89916
Bax	7.38607	7.42642	7.65558	7.60594	7.77413	7.84795	7.42004	7.82273	5.32851	7.87377	7.6709	7.96493	4.62139	6.80226
Pcbp2	7.38592	7.50498	7.56118	7.52087	7.23619	7.35088	7.20759	6.7803	6.28129	7.74954	7.77869	8.05675	6.13541	7.00636
Pgls	7.38403	7.57517	7.40095	7.32189	7.09595	6.83081	7.32014	7.9554	5.77906	7.50417	7.91128	7.97931	6.93182	6.72145
Bnip3l	7.38389	7.3638	7.3378	7.42142	7.31587	7.15625	7.55475	7.27611	7.40523	7.5063	6.93792	7.60917	6.78896	7.41687
Rap1b	7.38322	7.10004	7.48647	8.25875	7.81532	8.31494	8.26187	7.36181	9.2679	7.80425	7.82575	8.73093	8.26918	8.39737
Cox5a	7.37833	7.3992	7.60767	7.60387	7.41136	7.32399	7.57423	7.97821	7.21154	7.54507	8.71831	9.18563	8.31077	7.30513
Lrp1	7.37778	7.6836	7.43026	7.82455	7.49254	7.5494	7.88107	6.84906	2.77379	8.01107	2.48324	7.04103	1.10661	6.90413
Atp5a1	7.37275	7.53078	7.58501	7.64213	7.42262	7.65337	7.6742	7.59299	5.88558	7.69322	7.61308	8.23373	6.18015	7.28841
Irf2bp2	7.37124	7.14274	7.34757	7.91154	7.89812	8.37445	7.87325	4.84376	4.67732	7.8448	5.77081	6.34789	4.63642	7.03854
Cd86	7.37025	7.3375	7.22736	7.75939	7.50987	7.69958	8.02096	7.129	4.13026	7.40944	4.40759	4.49316	2.43556	6.77997
Atp5mpl	7.36777	7.39462	7.48058	7.10548	7.04805	6.72161	6.77942	8.1148	6.22971	7.23991	7.47556	7.91292	6.64647	6.96709
Micos10	7.36709	7.67868	7.48387	7.2641	7.02982	6.93586	7.17938	8.00986	6.62839	7.60269	7.55823	7.8344	6.6308	7.12192
Cd34	7.36295	8.3631	7.31223	7.53171	6.64608	7.16563	7.52896	7.27552	1.99633	7.86002	3.00908	6.78844	2.09237	6.53075
Cstb	7.36098	7.499	8.28738	6.85887	7.38555	7.10263	6.65468	7.93256	6.85393	7.46581	6.14725	7.82654	6.18545	7.0026
Mbnl1	7.3583	7.31404	7.46784	8.22109	7.98431	8.20311	8.59716	6.56036	3.82668	7.97402	8.55211	7.60276	5.48072	6.70225
Gm6793	7.35372	7.23515	7.43733	7.41443	7.74432	7.6437	7.49756	7.25399	5.26064	7.36163	8.73915	7.96903	6.67511	6.58508
Vapa	7.3516	7.27298	7.58449	8.04138	7.68804	8.04525	8.17768	7.58453	7.41626	7.72541	7.09935	7.8211	7.28836	7.35351
Ogfrl1	7.34502	6.90683	7.15403	7.88568	7.72953	8.0173	8.13529	6.73163	7.76962	7.66728	4.03335	6.46685	7.02312	7.61809
Snx3	7.33817	7.37386	7.36519	7.2578	7.06346	7.08032	7.03837	7.67379	7.14483	7.37639	7.55295	8.15514	6.75817	7.1337
Timm10b	7.33162	7.1316	7.37254	7.52695	7.56109	7.54256	7.723	7.50139	8.52497	7.35625	7.19451	8.33942	7.65245	7.69243
Tpp1	7.33022	7.74645	7.62012	7.53735	7.45577	7.41409	7.59128	6.64821	3.51515	7.87195	4.56361	5.63654	2.87243	6.60697
Ifngr2	7.32762	7.07179	7.38059	7.56814	7.56238	7.83114	7.75746	6.74286	6.60643	7.59527	2.93226	6.22702	5.69494	6.7215
Atp6ap2	7.32711	7.21578	7.43872	7.78608	7.80496	7.80233	8.04369	6.95953	6.75308	7.59517	5.86827	7.02993	5.69342	7.15243
H2-Q4	7.32564	7.03896	7.19525	7.60688	8.05891	7.97301	7.81442	4.91616	6.00839	7.62422	8.19793	7.05025	4.48631	6.65836
Csnk1e	7.32181	7.16263	7.34383	7.85412	7.64585	8.30059	8.13068	6.05913	6.28152	7.68706	3.83482	5.81794	4.18891	6.98438
Bmyc	7.32173	7.13343	7.17744	7.48883	7.63022	7.52359	7.85887	7.42762	1.86694	7.20632	6.27737	5.81485	0.86712	6.54911
Cyb5a	7.32003	7.31942	7.44383	7.697	7.38677	7.65021	7.69618	7.77999	5.12081	7.5093	6.91483	7.49611	6.01642	6.77268
Tsc22d3	7.31886	5.42903	6.84327	7.9105	8.08889	9.22952	7.27956	5.17137	9.16611	6.94322	8.76797	8.22535	6.99572	8.15052
Alox5ap	7.31386	6.69413	7.45694	8.57795	7.77912	8.48834	8.93277	7.73855	11.5423	7.96324	4.60305	10.04	11.0163	10.7205
Ndufs7	7.31383	7.26162	7.23757	7.26814	7.08196	7.2312	7.24654	7.16134	6.03478	7.23382	7.79706	7.76393	5.99658	6.78858
Map1lc3a	7.31189	7.4242	6.99747	6.92283	6.93022	7.01029	7.0829	7.29223	5.70319	7.03173	4.64115	7.05743	7.00151	6.62601
Grb2	7.3107	7.1314	7.40929	7.53251	7.55675	7.70506	7.60378	7.05694	8.04567	7.47272	7.22582	7.4288	7.25579	7.64526
Cd47	7.30883	7.15165	7.14966	7.30745	7.48551	7.37296	7.68143	6.36094	8.36671	7.31119	8.67638	8.59391	8.91607	8.06663
Sec62	7.30655	7.29515	7.29684	7.57831	7.81228	7.66397	7.94636	6.67521	6.64648	7.51994	7.31659	7.7128	5.90739	7.11981
Rap1a	7.29831	7.17117	7.49481	8.01827	7.62867	8.09542	8.08377	7.6763	7.58657	7.75536	7.50595	8.46651	7.24749	7.27466
Ptprc	7.29168	7.49568	7.55682	7.64811	7.82021	7.91532	7.70986	6.32283	9.69498	7.73105	9.16302	8.52895	7.83898	8.90338
Itgax	7.28886	9.1154	6.9237	4.67036	6.35046	4.38384	3.89887	6.55664	3.41262	7.84954	3.56534	3.2682	-1.3847	6.45645
Gpr84	7.28656	6.38872	7.86426	7.737	7.49015	7.65298	7.16736	6.14314	2.43183	7.49142	2.74156	3.1571	4.12322	6.23798
Luc7l2	7.28628	7.24968	7.12641	7.42762	8.06368	7.89111	7.78866	4.9249	6.55435	7.58144	7.41677	7.20122	5.67157	6.83489
P4ha1	7.28489	7.55352	7.39945	7.67812	7.51837	7.51814	7.76178	6.66045	4.89079	7.67647	4.59954	5.3138	2.97477	6.69789
Psma3	7.2841	7.2238	7.30203	7.53378	7.5137	7.51833	7.65426	7.16597	6.77494	7.32009	7.90259	8.37435	6.68405	6.93963
Csf3r	7.28406	6.79382	7.11088	7.51097	7.58478	7.6827	7.68797	5.73976	9.39803	7.48804	2.63607	5.74831	6.52096	8.49439
Gabarapl2	7.28293	7.11221	7.12224	7.54745	7.07163	7.25603	7.59662	7.60288	7.77637	7.25047	7.88255	7.82188	7.2376	7.45747
Rasgrp3	7.27259	7.58311	7.18052	7.28494	7.30261	7.53305	7.65521	5.57495	1.83726	7.58026	3.07591	5.66427	0.687353	6.15496
Ptgs1	7.25914	7.13351	7.31124	8.67483	7.72856	8.61228	9.03805	6.80334	3.92234	8.27708	-6.64386	2.33881	4.15705	6.91351
Commd8	7.25909	6.89147	7.10421	8.2484	7.46389	8.27071	8.54127	7.45626	5.44505	7.63706	6.49398	6.35981	5.18903	6.31856
Tecr	7.25821	7.44137	6.99481	7.12881	7.31609	7.09508	7.39336	7.05569	5.86889	7.18477	7.03815	7.54147	7.43923	6.74175
Trir	7.25633	7.03951	7.17035	7.19052	7.11047	7.24352	7.22956	7.30803	7.34971	7.19197	7.8341	7.91793	7.20054	7.15535
Dbi	7.25366	7.57912	7.31918	7.09138	7.01039	6.52606	6.94718	7.89093	5.87753	7.33437	7.31618	9.78648	7.60629	6.90824
Scp2	7.24965	7.35702	7.24672	7.24014	6.94439	6.74426	7.3287	7.63764	6.84271	7.35115	7.52838	8.12552	8.98176	7.53291
Dnaja1	7.24827	6.96841	7.36844	7.71176	7.84759	7.93443	8.0288	7.10021	7.56601	7.51277	9.08541	8.39524	7.06926	7.54271
Zeb2	7.24668	7.2225	7.5726	7.68285	7.95286	8.20005	7.8219	5.53578	5.02752	7.88328	5.62421	7.54146	3.80817	6.52546
Tmem258	7.24241	7.4302	7.33898	7.15615	6.91052	6.79785	7.23907	8.02297	6.44409	7.10842	7.60812	7.9191	7.08398	6.93754
Grk4	7.24184	7.08691	7.02725	7.44514	7.76368	7.93488	7.69069	1.96695	5.895	7.77498	6.51904	5.97656	4.2629	6.76306
Eif3m	7.24028	7.17958	7.11119	7.16102	6.94739	7.18151	7.16622	7.53485	5.38124	7.0354	7.96465	7.55898	5.37343	6.35612
Srsf2	7.23859	6.76667	7.14522	7.84655	8.18565	8.54857	8.04439	5.47363	6.01187	7.53409	7.7227	7.48858	6.42953	7.04455
Rtcb	7.23724	7.2885	7.23599	6.80894	6.89909	6.7115	6.6669	7.25504	2.38613	6.9615	6.0082	5.75228	2.09936	5.92766
Tmem86a	7.23484	7.05592	7.38883	8.10685	8.02274	8.32151	8.467	6.43923	2.82869	7.66558	1.27574	4.28954	1.62263	6.6812
Ndufb3	7.2345	7.33386	7.21679	7.30343	7.17516	7.04942	7.31661	7.59909	6.23015	7.14337	7.38105	8.04123	6.86065	6.59102
Zfand5	7.22792	7.09939	7.43934	7.78583	7.79783	8.45282	7.83559	5.90032	8.14011	7.78651	6.04923	7.67783	6.53804	7.73518
Cebpg	7.22539	6.91511	6.90142	7.07121	7.63734	7.50992	7.36581	6.1169	5.64444	7.06088	5.11819	6.3605	4.01112	6.38345
Ncf1	7.21491	7.15406	7.42386	7.76665	7.28596	7.89904	7.92939	6.02259	7.56896	7.83266	4.35539	6.48941	8.37317	7.89701
Ssh2	7.21473	6.46009	7.13025	8.37202	8.20851	8.67919	8.50566	4.95117	7.32296	7.98934	5.88382	6.74172	5.3395	7.32708
Mylip	7.21302	7.10345	7.37612	7.90955	7.87097	8.57875	8.11794	5.18281	3.951	7.99183	4.53642	4.17903	2.74888	6.50863
Hmgb2	7.20981	6.70591	7.38482	7.73554	7.62408	8.19718	6.84433	5.80976	10.0204	7.71795	8.56105	9.91155	11.0398	9.23027
Hypk	7.20938	7.23506	7.33663	7.04456	7.23274	6.83331	7.24275	7.67289	5.88756	7.13232	8.0239	7.72514	6.26839	6.68419
Washc4	7.20785	6.76262	6.87296	7.42331	7.82602	7.67278	7.84687	5.23538	6.17403	7.23581	6.51319	6.34421	5.01718	6.70535
Eif3i	7.2076	7.12768	7.26962	6.97139	6.92429	6.85407	6.9905	7.66035	4.37777	7.14361	8.06237	7.93038	5.328	6.17022
Prdx4	7.2061	7.60626	7.14028	6.67136	6.51421	6.31132	6.54142	7.49789	1.14862	7.24369	3.73742	6.38437	1.56375	6.21375
Ddx3x	7.2024	7.13091	7.4444	7.7083	7.68868	8.11844	7.56116	5.29514	6.53512	7.73278	5.8683	6.85463	5.06524	6.96372
Supt4a	7.19616	7.07123	7.00637	7.09006	7.18942	6.98603	7.30417	7.12768	8.58725	6.9728	7.99716	7.92222	7.24031	7.93268
Cops9	7.19563	7.34855	7.31203	6.99106	6.83244	6.61868	6.88805	7.84095	5.94432	7.17402	6.84041	7.4763	6.68552	6.98031
Arf4	7.19482	7.17632	7.28243	7.37109	7.13706	7.51721	7.41564	7.07828	5.52948	7.24694	6.62252	7.04693	5.1276	6.40717
Smim14	7.19226	7.54789	6.97514	6.54279	6.82801	6.20418	6.51961	7.21522	6.18761	6.97768	7.02889	6.95573	6.40488	6.82347
Zfp706	7.19212	7.17761	7.24553	7.82568	7.516	7.97133	7.98876	7.61314	6.28341	7.5145	7.66694	7.75243	5.43147	6.89018
Ywhaz	7.19083	7.29652	7.48625	7.59578	7.37509	7.87094	7.38187	6.22338	8.04559	7.72113	8.28474	8.47087	7.49871	7.85335
Chaserr	7.18832	6.56858	6.75705	7.75596	8.24701	8.69305	8.06767	4.03686	6.99452	7.2632	8.08051	6.72111	5.79974	6.83922
Rer1	7.18694	7.08432	7.19298	7.49664	7.1603	7.48926	7.59845	7.35877	6.62019	7.23863	7.01151	7.48371	6.71467	6.87963
Psmb4	7.18373	7.20173	7.17408	7.18482	7.1473	7.0359	7.35616	7.4469	6.17256	7.23666	7.54963	7.98978	6.90115	6.72663
Atf4	7.18306	6.70613	7.12156	7.56431	7.76767	8.25671	7.31023	5.27296	6.51119	7.24267	7.18725	7.15686	5.78997	6.7945
Inpp5d	7.18232	6.64307	6.88274	7.8482	7.69162	7.9954	8.19227	5.85493	5.56247	7.53984	5.49611	5.72382	4.46431	6.71908
Zfhx3	7.17617	6.71094	7.45286	8.75838	8.06938	8.93358	8.81481	5.8642	4.41931	8.30398	-0.0891242	5.15186	4.02466	7.13425
Gm43305	7.17277	6.56408	7.39902	7.88891	7.73001	8.29185	7.69375	6.36783	3.18569	7.75014	6.12342	6.32925	3.25359	6.95052
Nenf	7.17016	7.72816	7.10562	6.8582	6.59076	6.29479	6.60458	7.7705	0.977516	7.23854	5.16346	6.80463	1.83885	6.20866
Srp9	7.16629	7.26171	7.22718	7.14305	7.04126	6.93772	7.16113	7.72903	6.83549	7.15486	7.79278	8.23693	7.51235	6.96415
Srsf7	7.16586	6.6356	7.01898	7.48655	8.06498	8.20326	7.88729	5.79361	5.87348	7.17627	8.23535	7.84838	6.18798	6.44198
Otulinl	7.16566	6.159	7.18506	8.47863	7.90707	8.74062	8.74866	6.86566	4.83344	7.8345	5.98564	6.52067	2.88229	6.63358
Selenos	7.16545	7.23265	7.30444	7.7604	7.69143	7.89138	8.19187	6.77577	3.84837	7.48953	6.43943	6.80778	5.62064	6.42875
Cuta	7.16227	7.16952	7.14611	7.22835	7.16222	7.15241	7.26674	7.38697	5.27364	7.17923	6.32167	7.0403	5.03792	6.63489
Pld3	7.16063	8.18004	7.56785	6.57144	6.68388	6.33591	6.24135	7.40985	2.15858	7.61294	5.80552	4.2964	2.43679	6.54034
Rtn3	7.15862	7.36385	7.25012	7.44366	7.33012	7.35285	7.52694	6.50538	7.06655	7.52994	5.13013	7.26729	6.55589	7.13064
Ost4	7.15737	7.36488	7.14389	6.81064	6.88903	6.59954	6.83242	7.55186	7.02752	7.19766	7.24436	7.41845	6.72045	7.08044
Ube2d3	7.1504	7.12406	7.30391	7.50281	7.40969	7.75077	7.51151	7.14671	8.44689	7.30353	7.84897	8.06535	7.86287	8.031
Ppp1ca	7.14943	7.14428	7.2566	7.56055	7.16609	7.25056	7.5407	7.3834	7.87987	7.48019	8.21528	8.51072	8.39623	7.84017
Tmem256	7.14792	7.37251	7.40124	6.8489	6.94031	6.48546	6.64996	7.70991	4.43633	7.20408	6.43056	7.96156	8.07867	6.90341
Tmcc3	7.14721	6.60168	6.75117	7.09425	7.566	7.57619	7.38917	3.51869	-0.0117339	7.07908	0.526574	4.94254	0.50844	5.77608
Asph	7.14666	7.73179	7.21476	7.15254	7.34158	7.25747	7.28812	6.52463	3.25652	7.34436	0.0253682	4.7493	1.3681	6.58418
Cct4	7.14317	7.11664	7.2513	7.29626	7.25261	7.10346	7.32119	7.40684	5.31195	7.1944	7.63409	7.46657	5.15099	6.33547
Actr3	7.14312	6.95408	7.52455	7.63256	7.66515	7.72605	7.57611	7.11541	8.7888	7.52074	8.32405	8.837	9.02064	8.61634
Tln1	7.14278	7.18262	7.56642	7.77759	7.36962	7.42079	7.78075	7.06943	8.0015	7.77239	7.4723	8.48415	8.08756	7.98253
Nceh1	7.14148	7.39322	7.12441	5.66197	7.15427	6.08142	5.22069	5.85375	3.19766	6.71099	4.84441	5.04978	3.4973	5.7557
Timm13	7.14112	7.41556	7.30123	7.05944	6.91952	6.8571	7.11507	7.63744	5.38352	7.23141	7.50405	7.77734	6.26409	6.64818
Eif3a	7.14016	7.35569	7.47146	7.39114	7.49329	7.62533	7.17474	6.43282	5.37804	7.64332	7.38479	7.6159	4.8128	6.34623
Tpr	7.13639	6.99152	7.27999	7.19089	7.34166	7.46914	7.16109	6.24337	5.74734	7.43284	7.63427	7.99467	6.60093	6.63929
Gm10653	7.13542	7.09576	7.24515	6.73874	6.74418	6.12716	6.36324	7.46299	4.49659	6.8972	8.20512	7.51149	5.53166	6.25977
Syngr2	7.1351	6.77045	7.04217	7.54595	7.3653	7.54743	7.71329	6.22628	5.01861	7.29988	5.444	6.67105	5.41633	6.52281
H2-M3	7.13404	7.11269	7.0108	7.24415	7.26225	7.31708	7.13893	6.67536	2.3711	7.03819	6.66643	5.5566	1.69587	5.89985
Ppp1r14b	7.13399	7.16637	7.57989	7.88932	7.31859	7.68502	7.97495	8.04171	2.42712	7.60589	7.13733	6.72637	3.9674	6.45402
Snrpd2	7.13385	7.21894	7.22098	6.92673	6.78867	6.36116	6.95994	7.5147	4.98544	7.17425	8.06804	7.75837	6.11639	6.33362
St3gal6	7.12195	6.38871	6.69971	7.74215	7.55039	8.02202	8.06726	6.50751	4.87009	7.28036	5.50241	5.31188	2.83873	6.35459
Rab7	7.12133	7.28977	7.27027	7.18598	7.26733	7.1512	7.24094	7.1847	7.27226	7.31311	6.60589	7.12446	6.93823	7.24746
Psma2	7.1204	7.1078	7.23193	7.45299	7.15239	7.31495	7.36706	7.24723	7.19	7.19214	8.04555	8.27764	7.6057	7.09257
Fam174a	7.11857	7.2237	6.90539	6.71856	6.79111	6.44924	6.81331	7.41405	6.72694	6.95774	5.39731	7.21202	4.95362	6.85206
Chmp2a	7.11492	7.08687	7.03838	7.09322	7.32016	6.99999	7.15873	7.26572	8.11024	6.95816	7.37749	8.13471	7.83879	7.48513
H2aj	7.11391	7.33215	7.20595	6.72103	7.33007	6.73789	6.80477	7.2939	8.65025	7.14897	8.79629	8.754	7.84888	7.80639
Ier3ip1	7.11064	7.3246	7.23675	7.21837	7.11372	7.09024	7.40868	7.49219	7.19885	7.22806	7.16935	7.63095	6.67038	7.04307
Reep3	7.10852	7.22357	7.19174	7.42254	7.07327	7.18748	7.53736	6.65706	6.75306	7.48595	4.76655	6.89405	6.09756	7.09619
Cnih4	7.1024	6.84502	7.07495	7.22422	7.12473	7.05535	7.54202	6.92001	6.5708	7.08613	6.24944	7.46228	6.71659	6.87132
Prrc2c	7.10208	7.12763	7.21932	7.26012	7.40458	7.65993	7.45538	5.37998	6.12306	7.51033	8.09951	7.23179	5.23763	6.45453
Tmem208	7.10062	6.98846	7.00055	6.97822	7.26755	6.95369	7.38414	7.05877	5.02269	7.04432	6.33512	7.20063	6.15837	6.50837
Os9	7.10036	7.45611	7.119	7.05939	7.12168	6.85478	7.23867	6.64413	5.85439	7.3969	6.23664	6.25601	4.91116	6.23989
Mrps33	7.09313	7.22296	7.09526	7.11413	7.00815	6.89519	7.12929	7.39978	6.14474	7.09026	6.78709	7.61418	5.78324	6.28864
Rin2	7.08965	6.94149	6.63722	7.37956	7.34129	7.83935	7.45159	5.34911	3.50402	7.32318	1.90942	3.79452	3.17604	6.29742
Ptp4a2	7.08764	6.95046	7.11659	7.56552	7.36717	7.73843	7.70969	6.87786	5.62624	7.63554	7.19003	7.6598	5.2783	6.68536
Sdc4	7.08639	7.19831	7.66	5.4037	6.72854	5.34148	4.19646	4.07935	-6.64386	7.12312	4.42688	5.02643	-1.52639	5.74333
Il10rb	7.08378	6.5263	7.08323	7.51707	7.56501	7.7176	7.73291	6.73945	6.28309	7.22955	5.94401	5.8741	5.29325	6.99003
Atp2b1	7.08281	7.13195	7.39395	7.36934	7.67518	7.47056	7.50763	6.06635	6.97015	7.49255	6.82021	7.58524	4.85322	6.96611
Slco2b1	7.07915	6.54744	6.95515	8.10184	7.69215	8.33239	8.41321	6.41626	2.06666	7.65987	1.40246	3.68001	-1.42913	6.25625
Cxcl16	7.07888	6.66175	7.70654	6.91064	7.31124	6.81334	6.37716	7.09198	1.51378	7.0453	2.34753	2.46946	-0.281295	5.971
Sfr1	7.07723	7.01161	7.15725	7.26068	7.16328	7.65705	7.29476	6.52897	6.68182	7.16747	7.49715	7.62027	6.58083	6.85379
Ndufab1	7.07578	7.08775	7.11249	7.33662	7.05524	7.22577	7.47975	7.4836	4.84963	7.15515	7.23598	7.70768	5.39733	5.97769
Esd	7.07358	7.11856	7.31736	7.02319	6.87038	6.81849	7.01676	7.38734	7.79441	7.02485	7.02119	8.36312	7.34144	7.6702
Atp6ap1	7.07161	7.19658	7.09719	7.15287	7.02601	7.09703	7.33034	6.54337	6.29343	7.2629	5.17883	6.44327	5.10052	6.58246
Derl1	7.07158	7.02312	7.03996	7.36749	7.18804	7.24467	7.60926	6.77028	6.31676	7.1658	5.80089	6.56503	6.22675	6.86751
Lyn	7.07013	6.75844	7.32453	8.17005	7.5774	8.226	8.48286	6.68961	7.87646	7.7902	4.16723	7.21527	6.70929	7.66468
Emc7	7.06999	7.06446	6.98876	7.15156	7.15544	7.1185	7.30909	6.88454	4.88394	7.16619	6.08766	7.21637	5.35448	6.26449
Nptn	7.06841	7.21366	6.98854	7.19711	7.28648	7.29588	7.56777	6.44626	5.73971	7.18307	5.72095	6.43398	4.55052	6.83891
Ptpn1	7.0656	6.4064	7.07553	7.98963	7.57908	8.28785	8.17017	6.43203	8.45047	7.5425	6.7196	8.10621	7.44285	7.9524
Got1	7.06231	6.7959	6.73451	5.7121	6.71993	5.92067	5.41309	6.26777	2.78093	6.3917	5.14987	5.25962	4.03257	5.74837
Eif3c	7.05974	7.05757	7.25666	7.25704	7.18548	7.08679	7.24262	7.12113	5.40651	7.45446	7.46252	7.47612	6.05712	6.51134
Lat2	7.05865	7.34458	7.38804	7.50108	6.94878	7.46652	7.50115	7.32934	4.16996	7.46348	4.42503	6.08037	4.62714	6.38956
P2ry13	7.05784	6.74017	6.96801	8.36643	8.00457	8.51527	8.94543	6.33534	4.87016	7.76598	3.04256	2.73267	3.00251	6.39769
Atxn7l3b	7.05394	6.93945	6.97878	7.36457	7.66675	7.68836	7.78337	5.55905	6.81835	7.38091	7.0984	7.40135	6.52931	7.05298
Swi5	7.04921	7.41548	7.13853	6.88016	6.71571	6.55555	6.90145	7.47866	5.75237	7.15479	7.27284	7.76393	6.12566	6.24762
Higd2a	7.04823	7.07197	7.09798	7.4145	6.93293	7.0647	7.26765	7.42206	6.80354	7.18989	6.38318	7.30974	6.10861	6.64816
Gcnt2	7.04365	6.79797	6.65467	6.23415	7.19456	6.65431	6.34377	4.83271	8.27582	6.6514	3.40908	6.27502	5.70453	7.58099
Pak2	7.04095	7.09473	7.24558	7.5335	7.32816	7.6173	7.83164	6.77393	7.88226	7.57997	7.36611	7.29781	7.17856	7.69572
Septin7	7.0373	7.02526	6.98723	7.21085	7.25762	7.30421	7.70879	6.86794	6.71911	7.21564	7.48787	8.27355	7.0417	6.98987
Rab5if	7.03663	6.98119	7.15907	7.30725	7.10218	7.40574	7.30696	7.3242	8.32834	7.18297	6.39132	8.08743	8.59582	7.94409
Eif5	7.03434	6.82602	7.00235	7.55461	7.79785	8.05313	7.75646	6.15201	7.0259	7.46063	7.44419	7.53396	6.71198	6.94522
Herpud1	7.03126	5.94592	7.37725	8.35389	7.69198	8.74289	7.98027	6.0581	5.71926	7.55673	6.71865	6.85747	4.82761	6.64319
Hnrnpa0	7.03121	6.8618	7.12903	7.4036	7.25968	7.71652	7.60131	6.4105	5.62666	7.20893	7.94663	7.05266	5.38542	6.33505
Ran	7.02917	7.04129	7.31972	7.34075	7.07712	7.26027	7.38172	7.64307	5.214	7.5373	8.21156	8.50232	7.01906	6.53885
Anapc13	7.0286	7.2238	6.95608	6.84081	6.66403	6.28257	6.77229	7.57656	5.6158	6.91399	6.31667	7.0449	6.49276	6.41589
Fxyd5	7.02752	7.76085	7.17045	5.80648	7.13685	5.34234	4.8578	7.18554	11.1123	7.13023	9.0532	10.1295	8.92498	9.67514
Paip2	7.02681	6.86813	6.99049	7.29876	7.2475	7.43292	7.29993	7.2651	7.55842	7.1194	7.60612	7.66773	6.38921	7.30236
Mrps21	7.02531	7.19726	7.0938	6.88322	6.68127	6.47959	6.92443	7.4233	6.86855	7.04054	7.15039	7.79448	7.05056	6.7725
Ndufc1	7.02168	7.19887	6.93191	6.77376	6.35763	6.03908	6.56986	7.64964	4.70942	6.89402	6.68492	7.82856	6.25401	6.42557
Nol7	7.02102	6.82345	6.98293	7.0863	6.9847	6.90472	7.12025	7.18593	4.72508	6.85556	8.00788	7.45803	5.53733	5.89513
1810037I17Rik	7.01999	7.12106	7.02084	6.96994	6.99914	6.73535	7.10959	7.62326	7.69106	7.04627	7.88196	8.3107	8.39499	7.43993
Erh	7.01927	7.01258	7.24728	7.4126	6.92631	7.12902	7.56289	7.41591	4.75253	7.4229	7.93603	8.15602	6.10523	6.37762
Pcbp1	7.0188	6.79615	7.09193	7.4855	7.46691	7.85087	7.65901	6.11212	6.03708	7.44965	6.89956	7.75804	5.55841	6.54893
Lsp1	7.01795	6.48358	6.78588	6.46291	6.78493	6.44465	6.52461	6.29658	9.74701	6.62019	8.4594	9.13265	8.23228	8.70908
Cct2	7.01724	7.12094	7.21278	7.17498	6.81313	7.06144	7.14459	7.23213	4.27555	7.24952	7.54724	7.48275	5.36566	6.33571
Abracl	7.01149	7.02788	7.11195	7.05947	6.94198	6.70871	7.09724	7.38264	7.26348	6.94968	8.52112	8.26629	8.37953	7.27273
Sf3b2	7.01135	7.00166	7.22152	7.21475	7.11667	7.01517	7.17159	6.66142	7.20781	7.32082	7.71202	7.43813	6.81882	7.19274
Atp5md	7.00971	7.12867	7.20712	6.75463	6.85345	6.74377	6.92332	7.75877	7.08498	6.90015	7.66209	7.85145	6.95065	7.0316
Snx18	7.00944	6.80135	7.03265	7.6907	7.38576	8.02478	7.92192	5.2676	7.3057	7.53425	4.64117	5.82667	5.90087	7.28791
Taf10	7.00703	7.00408	7.08513	6.8526	6.83557	6.57388	6.96646	7.28811	6.76096	6.92969	8.01221	8.0911	6.7594	6.63755
Msn	7.00683	7.12069	7.57243	7.70938	7.19781	7.3738	7.48436	7.11759	8.68583	7.81453	8.05737	8.2186	7.40022	7.91503
Osm	7.00479	6.75189	7.08035	6.46593	7.14649	7.14572	5.57692	2.58448	8.43321	6.67724	3.06916	7.36828	7.69857	8.01364
Ywhab	7.00413	7.05156	7.26799	7.51663	7.19946	7.40154	7.60422	7.18384	7.25064	7.41899	7.82547	8.19033	7.61623	7.33429
Hnrnpu	7.004	7.08782	7.31102	7.53702	7.48668	7.72599	7.30631	6.4705	6.79468	7.60347	7.86625	7.59522	5.83659	6.81893
Zup1	7.00021	6.79466	6.78735	7.36753	7.74173	7.61591	7.64409	3.42896	4.86523	7.45641	7.08546	5.94137	3.90573	6.41405
Tgfb1	6.99505	7.39757	7.19549	7.54539	6.87043	7.53285	7.67573	6.9586	4.99212	7.66616	5.50711	6.83322	4.4482	6.08316
Gde1	6.99492	7.4176	7.14569	6.76988	6.93178	6.64191	6.64813	7.11329	4.52191	7.16659	4.67221	7.06923	5.71902	6.16386
Slc15a3	6.99443	6.9719	7.25793	7.18047	7.53573	7.688	7.29764	5.54025	5.87062	7.44557	2.04334	4.74321	3.65616	6.50567
Tsn	6.99265	6.86866	6.96192	7.30265	7.22814	7.26947	7.38245	6.34141	5.04544	7.19559	7.18564	6.77861	5.32028	6.58806
Scarb2	6.99194	7.15692	7.05829	7.51789	7.09171	7.31554	7.77502	6.75253	6.28468	7.34253	5.1189	6.06202	3.64508	6.66544
Cebpzos	6.98447	6.98834	7.08207	7.63142	6.97593	7.44445	7.83197	7.33777	3.64957	7.33154	5.46079	5.2634	4.19557	5.90509
Snrpf	6.98401	6.95391	6.87229	6.75811	6.8274	6.45612	6.64805	7.19398	2.48223	6.84923	8.13074	7.99179	5.28176	6.03661
Dnajc3	6.98276	7.48656	7.18425	7.39484	7.07087	7.20346	7.66778	6.6086	4.98325	7.62482	7.03955	7.14716	5.71868	6.65824
Mrpl33	6.98271	7.41027	6.98311	6.52666	6.75127	6.43186	6.36771	7.46649	9.51495	7.12335	7.63642	8.96427	8.81958	8.70156
Snhg12	6.98204	6.60386	6.63762	6.70719	7.13142	7.67156	6.46317	6.5598	3.13319	6.55429	7.34168	5.22073	1.59637	5.57598
Stx7	6.98036	6.82781	6.85199	7.43175	7.17869	7.45725	7.5505	6.69658	6.26098	7.23287	4.74225	6.69053	5.78014	6.56117
Pafah1b1	6.97921	6.8799	7.14605	7.40719	7.47886	7.73496	7.55186	6.3362	7.4248	7.3035	7.42906	7.58275	6.91866	7.09079
Prkar1a	6.97636	7.26032	7.18649	7.24724	7.21811	7.18012	7.26698	6.85203	6.90831	7.40221	7.47956	7.36911	6.48317	7.15812
Gng12	6.97451	7.90544	6.92343	6.00444	6.42066	5.58757	5.76656	6.94615	7.64219	7.1378	3.02292	6.31976	6.72707	7.11125
Ube2l3	6.97439	6.93071	7.13251	7.14334	6.97337	7.02459	7.08638	7.14999	6.98362	7.18693	7.46637	7.78121	7.10485	6.87638
Ivns1abp	6.97361	6.35664	7.03068	8.31432	7.91978	8.79141	8.60295	5.59255	3.44386	7.89476	5.3271	5.13878	2.19704	6.66378
Fosb	6.97195	7.29162	7.37869	7.43087	6.91951	8.06284	5.47871	3.28411	4.7589	7.56818	5.98304	5.49189	2.99936	6.09358
Prdx2	6.9718	7.10455	7.12797	7.1217	6.87163	6.63401	7.11241	7.54212	5.19293	7.07554	6.88378	8.50297	5.22178	6.43287
Tm9sf3	6.97139	7.30523	7.16475	7.56516	7.34603	7.35188	7.81319	6.9802	6.04565	7.49159	6.49959	7.03833	5.69574	6.53858
Itgb2	6.96954	6.95227	7.54421	7.68939	7.14382	7.32471	7.4469	7.02124	8.19537	7.7586	7.07613	7.43222	7.95433	8.07462
Mpc2	6.9681	7.00421	7.02264	7.22265	6.7768	6.81924	7.22303	7.23009	7.1665	7.0975	7.18525	8.09986	8.2348	7.09824
Ostc	6.96629	7.0935	7.07511	7.30054	7.15714	7.16043	7.50645	7.18603	6.10057	7.17685	6.91499	7.74032	6.72004	6.51259
Adipor1	6.96506	6.99163	6.84734	6.81466	6.9392	7.0202	6.91402	6.25202	8.00874	7.15858	5.23536	6.9541	6.90869	7.64567
Eif1b	6.96325	6.78097	6.88924	7.32007	7.02158	7.26917	7.46681	7.37026	5.70239	7.06757	6.59133	6.97539	6.06186	6.37404
Srrm1	6.96188	6.71603	6.97548	7.28818	7.33338	7.85257	7.32663	4.86132	6.0931	7.25282	7.37007	6.51475	5.18858	6.5686
Wasf2	6.95879	6.55041	7.05669	7.86765	7.56344	7.91957	8.29189	6.24621	6.26011	7.44034	6.17755	7.15566	5.61719	7.01891
Lamtor5	6.95699	6.91323	6.91128	6.76072	6.96388	6.69476	6.8559	7.11388	5.95325	6.84841	6.84996	7.52066	6.05938	6.40693
Ncf2	6.95454	7.13989	6.95011	7.06337	7.3315	7.11767	7.26284	6.65044	8.51745	7.1392	3.86704	7.56788	8.17712	8.12254
Cenpx	6.95379	6.89562	6.87243	6.69522	6.40349	6.27721	6.61282	7.28657	5.0517	6.93754	6.48592	6.90254	5.84819	5.97815
Ube2b	6.95346	6.6873	6.97705	7.23971	7.10142	7.30633	7.10926	6.75302	8.67007	7.01105	7.63817	7.6695	7.3862	7.90954
Pgk1	6.9531	7.50769	7.30775	6.24757	6.46173	6.01601	5.83695	7.06723	7.53427	7.14933	6.43625	7.79331	7.96439	7.60115
Glmp	6.95298	7.52764	7.10088	6.88371	7.14768	6.66895	6.89507	6.88396	4.14998	7.15205	5.33265	5.5877	4.77764	6.28288
Tra2b	6.95275	6.54692	6.87392	7.18668	7.33952	7.86275	7.11811	4.20442	5.34409	7.08022	7.22606	6.43859	4.7914	6.23871
Dnajb6	6.95027	7.05858	6.95984	7.09115	7.29065	7.08897	7.32862	6.82714	6.39866	7.10642	7.01585	6.99009	5.88343	6.6187
Polr2e	6.947	6.96757	6.97136	7.055	7.04864	6.9205	7.15866	7.05634	4.52973	6.84144	7.34775	7.22516	3.37488	6.06745
Sppl2a	6.94593	6.76303	7.06185	7.58746	7.25169	7.61747	7.70984	6.31448	5.9772	7.44275	5.4223	6.62615	4.74704	6.51438
Arpp19	6.94457	6.88039	6.90813	6.79523	6.80118	6.5521	6.91174	7.35742	7.20415	6.84798	7.52441	7.56541	6.90104	6.57828
Rcbtb2	6.94429	7.01685	6.7369	7.03165	7.15935	6.95792	7.03359	6.86878	1.80515	6.81362	5.99069	4.56119	2.76345	5.72807
Vps29	6.94153	7.20497	7.13151	6.90546	7.00104	7.00729	7.01392	7.22827	6.25696	7.15683	6.62491	7.26588	6.35837	6.88019
Cwc15	6.941	6.93042	6.96479	7.17987	6.87124	6.94988	7.15091	7.06804	6.28862	6.92517	7.45405	7.82411	6.37301	6.45287
Nrbf2	6.9398	7.08389	6.92571	6.18657	6.97724	6.74072	5.78686	4.89971	4.76652	6.77821	4.90544	4.93197	4.23005	5.7521
Ssbp4	6.93808	6.98502	6.80436	6.92546	7.09555	7.06546	7.0555	6.95215	5.72542	6.95079	6.26491	6.76437	4.93084	6.29999
Ubl3	6.93514	7.23474	6.99497	7.28817	6.93042	7.35072	7.23619	5.94663	5.9793	7.48484	6.04805	7.01552	5.90015	6.716
Rsbn1l	6.93477	6.83246	6.76766	7.20892	7.68752	7.63395	7.35834	4.64494	6.28743	7.07544	7.70702	6.44247	5.45598	6.58928
Hmgn1	6.92993	7.16663	7.08653	7.11497	6.83568	7.05218	7.08229	7.2719	1.83175	7.2911	6.56562	6.34383	1.15431	5.92939
Med28	6.92922	7.28941	7.03178	6.7996	6.76858	6.48613	7.0074	7.42261	4.84038	6.95936	6.74429	6.90299	5.15405	6.14843
Ndufa8	6.92901	6.97542	6.96549	7.12637	6.57987	6.7682	7.10226	7.1311	6.81528	7.01169	6.80042	7.74569	7.23199	6.88187
Bmp2k	6.92833	6.85056	7.04931	7.87465	7.61334	8.06798	8.30924	6.29685	4.68636	7.67609	4.39655	5.10864	3.07944	6.56462
Atp6v1c1	6.92709	7.03187	7.1452	6.98739	6.99337	6.93141	6.94186	6.51617	4.00731	7.18272	5.097	5.59382	4.16081	6.02694
Lipa	6.92551	7.46998	7.21796	6.74453	7.10898	6.66613	6.76007	6.21698	4.37024	7.36432	3.03715	5.78632	3.57275	5.86026
Klf13	6.9233	6.2888	6.62415	6.71511	7.29467	7.30397	6.83614	5.36064	8.74788	6.67042	7.54867	8.43427	7.3961	7.9171
Soat1	6.92308	7.3205	7.03036	6.32618	7.26301	6.24547	6.44294	6.11372	5.9726	7.11759	5.0161	6.23664	5.5414	6.59297
Hnrnpa3	6.92191	7.12619	7.11165	7.14893	6.98939	7.0898	7.19407	6.58133	4.96444	7.57217	7.33165	7.74955	5.88524	6.5424
Wsb1	6.92172	6.58449	6.94992	7.50374	7.45454	8.29087	7.72426	4.22235	5.37547	7.20273	5.28052	5.91481	4.62254	6.0723
Set	6.92135	6.89508	7.27996	7.44835	7.29758	7.52003	7.6484	6.93635	5.34992	7.36374	8.40131	7.94251	5.22297	6.15863
Ndufs6	6.91713	6.96435	6.89332	6.60666	6.56314	6.31522	6.79821	7.48829	5.58425	6.93604	7.10473	7.8905	6.8596	6.4788
Gm3002	6.91679	6.27642	6.53199	7.36886	7.81038	7.78561	8.02853	3.23426	0.266324	7.22883	3.57287	-0.13221	1.01823	5.90921
Scaf11	6.9159	7.03233	7.06939	7.3178	7.04897	7.33215	7.45087	5.51414	5.47933	7.45012	6.77729	6.4886	4.91009	6.4345
Gpr183	6.91543	6.82533	6.93261	7.15118	7.48752	7.60549	7.33978	5.44972	2.05179	7.25462	6.80195	4.69215	2.22308	5.90382
Ntpcr	6.91481	5.84008	7.00968	8.38426	7.36013	8.43398	8.49462	7.28209	3.46788	7.47044	4.44948	5.18285	4.45488	6.56238
Edem2	6.91273	7.04856	6.90923	7.28518	6.97749	7.18497	7.31811	6.53005	5.62744	7.12439	4.73476	5.65291	4.55888	6.19163
Ptpre	6.9107	7.08344	6.88168	6.75278	7.01056	7.21028	6.99792	5.02081	6.72553	7.15591	4.8822	6.37312	6.57594	6.82464
Ptges3	6.90735	6.99715	7.0709	7.02722	7.03473	7.11558	7.15086	6.74207	5.83833	7.23132	7.52943	7.62971	5.23763	6.39524
Uqcc2	6.90545	7.08956	6.88116	6.96077	6.60996	6.39015	6.75812	7.50624	4.33753	6.93378	7.25156	7.53763	4.20062	6.09633
Ddx24	6.90236	6.78635	7.01549	7.17077	7.31894	7.22916	7.27368	6.25785	5.7151	7.14544	7.43259	7.01443	4.29906	6.27147
Myo1e	6.90062	7.43996	6.85203	4.9747	6.72535	5.37122	4.80318	5.91866	2.49689	6.67612	4.72511	4.73085	-0.540866	5.32523
Sri	6.89671	7.04325	7.01058	6.93668	6.76062	6.71224	6.99545	7.09764	8.97698	7.04364	8.01502	8.07539	9.30134	8.43083
Echs1	6.89661	7.31966	6.89446	6.60888	6.77864	6.28583	6.51317	6.9664	3.59862	6.89814	5.61483	6.40092	3.16261	6.10194
Cope	6.89439	6.78459	6.84075	6.9555	6.86691	6.9377	7.15744	6.96338	6.05623	6.82918	6.46494	7.41027	6.81335	6.23282
Dpm3	6.89423	7.16149	6.73268	6.60421	6.63642	6.28938	6.75574	7.17957	4.97201	6.65843	6.97042	7.38379	4.99706	6.21869
Bhlhe41	6.88924	7.076	7.0126	7.38406	7.54183	7.73274	7.66169	6.14544	1.79771	7.39029	1.86521	3.42608	0.209126	6.34206
Ccdc192	6.88853	6.72625	6.74443	7.32571	7.78019	7.50627	7.51994	3.34353	6.23053	7.23677	6.89813	6.10954	4.97045	6.50759
Tomm22	6.88699	6.91031	6.9843	7.00234	6.92485	6.78322	6.95654	7.02964	7.37139	6.85015	7.29044	7.45139	7.02295	6.92098
Ppcdc	6.88594	6.36116	6.59319	7.43877	7.63917	7.69875	7.71793	5.42598	4.47921	7.14866	5.42971	5.352	2.62104	5.92506
Tbcb	6.88518	6.91222	7.02101	6.92482	6.80444	6.78619	7.21978	7.13275	5.74871	7.01275	6.7211	7.24402	6.85327	6.69556
Antkmt	6.88284	6.81569	6.78541	6.83934	6.85214	6.71629	7.05191	6.69452	5.09591	6.77523	6.91525	6.83815	5.60194	6.16205
Romo1	6.88226	7.1185	6.86508	6.46181	6.30167	6.23346	6.68729	7.42953	5.06828	6.80399	6.62832	7.02744	5.9496	5.95316
Txn1	6.88131	7.00439	7.25919	6.7473	7.08819	6.42226	6.54555	7.62994	11.0141	7.15526	8.66624	9.42924	11.0041	10.0098
Atp5o	6.88044	6.93915	6.9954	6.82079	6.68661	6.47605	6.90626	7.28029	4.7515	6.95868	7.45011	8.0906	6.86465	6.10477
Cttnbp2nl	6.87877	6.39922	7.02201	7.86903	7.46918	8.16272	8.1061	5.68561	1.88323	7.55868	0.105392	4.90965	0.460217	6.19222
Mrpl30	6.87871	6.84711	6.77073	6.37102	6.71216	5.90419	6.27239	7.02936	5.27918	6.48589	7.06184	7.29403	5.55793	6.15145
Arhgap45	6.87773	6.431	6.55937	7.66928	8.20648	7.80611	8.55455	5.20688	7.17971	7.28717	7.70216	6.85238	6.34511	7.16295
Gpsm3	6.8771	6.53652	6.8779	7.2787	7.24077	7.33436	7.34206	7.09282	8.96246	6.78154	7.3164	7.29611	8.5311	8.20309
Mycbp2	6.8767	6.63538	6.84643	7.42226	7.66104	7.73706	7.79159	5.41519	5.50068	7.25931	7.42051	6.68194	4.85095	6.40773
Ptpra	6.8738	7.11542	6.83309	6.92607	7.28953	6.96423	7.32866	6.35246	3.87823	7.1069	5.27289	6.49102	3.53858	5.98988
Ccdc12	6.86805	6.64046	7.13572	7.65826	7.36399	7.63201	7.84829	7.27903	8.11634	7.14368	7.07558	8.21389	7.59305	7.6473
Trappc2l	6.86648	7.08448	6.78085	6.65486	6.55973	6.18591	6.54338	7.15552	4.99339	6.8193	5.85757	6.89395	5.81155	5.94948
Psmb9	6.86569	6.64046	6.66094	6.88994	6.7979	6.69579	6.93056	6.6756	6.67585	6.76612	8.05214	7.47027	6.27667	6.58363
Lcp1	6.862	6.66256	7.26165	7.8727	7.44363	7.64503	7.94113	6.69984	9.7185	7.73132	7.88905	8.09397	8.89889	9.18485
Dtnbp1	6.86108	7.23925	6.72978	6.15099	6.69303	6.35175	6.32847	6.90708	4.17011	6.75817	5.6772	5.33098	4.21182	5.9786
Klf4	6.86069	6.42901	6.69211	7.51551	7.36915	8.38395	7.01635	2.80116	3.51915	7.20019	5.56347	7.98253	2.39073	5.99303
Eif4g2	6.86041	6.91035	7.0513	7.42785	6.94545	7.53679	7.69684	6.80653	6.39563	7.4047	7.536	7.85704	6.49208	6.63677
Grina	6.85916	7.07536	6.98989	6.9719	7.06168	6.69476	7.02924	6.49075	9.89109	7.14004	5.17729	6.84071	8.42387	9.17897
BC031181	6.85865	7.10097	7.01827	7.01128	6.89386	6.79134	7.34664	7.37193	6.70086	7.0259	6.8132	7.24734	6.64398	6.99104
Pon2	6.8567	7.2626	6.74178	7.04766	6.56644	6.73451	7.0223	6.82395	5.47897	6.95729	5.04719	6.78896	5.41797	6.22365
Tmem37	6.856	6.30834	6.9488	7.40842	7.02622	7.35605	7.79039	6.43884	1.93878	7.00999	4.29866	5.34932	-0.379868	6.11516
Anp32b	6.85513	7.0731	7.1572	6.69302	7.09003	6.88371	6.42041	7.20348	6.12375	7.10842	8.26543	8.37892	7.15234	6.51989
2810025M15Rik	6.85483	6.9241	6.63911	6.64632	6.36479	6.52321	6.79273	6.97858	1.6991	6.66022	2.65045	5.60279	1.86941	5.72015
Dctn3	6.85206	6.7829	6.86456	6.63282	6.58454	6.70817	6.6014	6.82884	6.80726	6.71675	7.18907	7.65801	6.89059	6.61012
Kif5b	6.85156	6.8557	7.04943	7.22317	7.18331	7.43399	7.16958	6.09448	6.30958	7.27946	7.05266	7.82622	6.23009	6.93072
Cflar	6.85027	6.41938	6.86018	7.38925	7.49301	7.78427	7.70522	5.3426	6.01772	7.23885	6.43239	6.42473	5.77152	6.45206
Cycs	6.84865	6.65749	7.12343	7.27875	6.95018	7.24411	7.25763	7.37448	5.32353	7.08178	7.85474	8.76636	7.02266	6.45725
Serpine1	6.84765	7.31883	7.18407	5.84715	6.33703	6.70621	4.74309	2.7398	0.187914	6.89956	2.73664	1.79846	0.00300957	6.07107
Zfp65	6.84628	6.70273	6.74097	7.21131	7.54862	7.55468	7.3885	3.00629	5.25473	7.39586	6.52947	5.86325	3.61101	6.37395
Vps28	6.84523	6.61366	6.97566	7.15705	6.8833	6.96175	7.30029	7.10159	6.92842	6.90466	7.60442	7.04928	6.88282	6.86774
Cd163	6.84381	6.55104	6.70236	7.05052	7.75077	7.41375	7.49603	2.99258	6.24143	7.09523	6.64292	5.84271	5.08166	6.73924
Rnaseh2c	6.84338	6.66836	6.74368	6.6974	6.70695	6.22809	6.59098	7.36018	5.5125	6.6448	7.35153	7.64282	7.70809	6.24231
Tuba1a	6.84237	6.31205	7.09811	7.55374	7.1471	8.02207	7.40935	6.46829	6.68529	7.19867	6.26288	8.49771	6.81128	6.89823
Sqstm1	6.84194	6.71937	7.50323	6.90189	7.09558	7.35523	6.12408	5.03725	5.34548	7.16811	5.85847	6.36271	4.24352	6.01123
Hspa1b	6.84071	5.36124	4.98872	7.88689	8.41121	8.05978	8.90191	1.88553	3.18713	7.18768	8.52517	7.39441	4.40139	6.26622
Nudc	6.84044	6.93847	6.91238	6.9275	6.82187	6.8402	7.00519	7.28825	4.28206	6.98712	6.84172	7.19922	4.73422	5.83556
Orai1	6.84038	6.42025	6.87245	7.34485	7.51772	7.77302	7.81426	6.14412	7.21214	7.10993	5.54999	6.32155	6.54679	6.94641
Tapbp	6.83738	6.8296	6.84489	6.92485	6.96048	6.8982	6.82518	6.27391	6.39198	6.99838	6.54762	6.54829	4.31147	6.33004
Gna13	6.83674	6.88337	7.25646	7.18641	7.2173	7.45119	6.97477	4.91191	5.77361	7.28751	6.27553	6.09163	5.12747	6.50381
Mthfsl	6.83248	6.87485	6.72701	6.54691	7.01349	6.68977	6.38851	6.50835	6.30303	6.66424	6.48381	6.20802	5.72447	6.26018
Wnk1	6.83165	6.58152	7.2535	7.79997	7.40826	7.9732	7.89837	6.43448	5.45543	7.61702	6.72868	6.73	5.47175	6.36966
Pdcd5	6.82776	6.87119	6.97011	6.85501	6.83645	6.50987	6.92821	7.36691	5.17668	6.77622	7.52842	7.34276	5.72214	6.00046
Nav3	6.82608	6.2774	6.73437	7.3814	7.0885	7.59421	7.67513	4.19562	1.57236	7.17719	-6.64386	2.90166	-6.64386	6.13406
BC028528	6.82288	6.84527	6.64278	6.4322	6.67804	6.40519	6.50877	5.82267	3.83601	6.45235	4.91359	6.95943	4.0569	5.63627
Drap1	6.8214	6.69845	6.92285	6.96087	6.71001	6.52563	6.97845	7.26336	6.29285	6.82049	7.06676	7.16032	5.57683	6.55658
Mcmdc2	6.82082	6.55927	6.5737	7.14857	7.63403	7.47255	7.50873	3.31057	5.49033	7.19881	6.84263	6.38338	4.40647	6.41
Kdelr1	6.81817	6.67915	6.59537	6.84362	6.58476	6.80885	6.92624	6.51788	6.08973	6.66739	5.82209	6.76527	5.09267	6.30963
Aprt	6.81798	7.06413	6.9837	6.67386	6.869	6.51597	6.41001	6.86714	6.31767	6.82657	7.14546	8.76108	8.57752	7.21236
Morf4l1	6.81753	6.70149	6.80126	7.04385	6.57746	6.95952	7.04065	6.50601	6.56864	7.07793	6.9809	6.9731	5.71799	6.48995
Blvrb	6.81572	6.34197	7.19774	6.96313	7.07518	6.66178	6.87141	7.3832	5.2778	6.83024	5.74937	6.47906	4.71357	6.37409
Snrnp70	6.81489	6.60073	6.57012	6.92504	7.50347	7.48822	7.42496	5.37696	5.63215	7.08966	6.97403	6.3204	4.91046	6.52266
Psmb3	6.81427	6.86395	7.00015	7.08545	7.09285	6.92672	7.2858	7.23125	6.43114	6.99296	7.66933	8.16659	7.22957	6.83896
Snhg8	6.81212	6.52303	6.31338	6.30222	6.61386	6.49655	6.66482	6.63771	6.21845	6.3043	7.67397	6.06822	4.29236	6.08131
Psmb5	6.80942	6.80838	7.04833	7.0243	7.03799	6.96734	7.1643	6.89358	6.56415	7.00906	7.14271	8.03028	7.2449	6.85825
0610012G03Rik	6.80837	7.15392	7.01661	6.8815	6.86272	6.69111	6.89161	7.06672	5.21756	6.89296	6.20497	6.86585	4.34939	6.23008
Gltp	6.80702	7.12079	6.76234	6.34997	6.45674	5.91136	6.11495	7.03548	4.66878	6.80279	5.29272	6.35341	5.01159	5.98125
Itgb1	6.80432	6.59197	6.96621	7.3228	7.18935	7.2321	7.53116	6.66553	5.43575	7.27221	7.62395	7.87071	3.60198	6.26528
Tex261	6.80296	6.78643	6.84654	6.90203	6.71762	6.9127	7.06389	6.43018	4.78111	6.85617	5.72214	6.41038	4.8407	5.74933
Adrb2	6.8027	5.43258	6.77614	8.04905	7.63415	8.88006	8.0502	4.30264	8.2282	7.30966	4.87915	6.03795	6.71543	7.55393
Tax1bp1	6.80157	6.88208	6.96646	7.11153	7.05419	7.15354	7.07042	6.43868	7.90218	7.23288	7.49867	7.52053	6.81386	7.39994
Ndufs5	6.79943	6.99567	6.9103	6.6649	6.61837	6.22524	6.66412	7.18048	5.9727	6.80532	6.4524	7.50647	6.56081	6.38897
Hcar2	6.79918	7.01965	6.87064	6.25348	7.00491	6.63936	6.00811	4.30619	6.98107	6.67832	-6.64386	2.98783	3.78249	6.35928
Clk1	6.7987	6.53335	6.84013	7.34575	7.41123	8.09702	7.13361	3.92383	7.17987	7.01012	6.83101	6.10136	5.43731	6.83471
Rheb	6.79861	7.18284	6.88602	6.83379	6.83559	6.94371	6.88591	6.84703	6.97748	6.92651	6.48306	7.34327	5.71313	6.63145
Pfdn2	6.79533	6.52271	6.83955	6.86306	6.99146	7.08106	7.0941	7.05183	5.93147	6.78607	7.32338	7.01662	4.41162	6.21181
Shisa5	6.79528	7.13684	6.88608	6.88993	6.67815	6.65537	6.83033	6.59829	7.23694	7.03663	9.43764	7.85359	5.08843	7.13743
Ehd4	6.79448	6.96914	6.9834	7.18395	7.2349	7.25083	7.27151	6.39682	2.70752	7.22156	3.87929	6.35857	2.82327	5.53396
Ncor1	6.79351	6.7964	6.87638	7.21141	7.35762	7.34197	7.30404	5.23019	7.50013	7.18797	7.41442	7.04513	6.82335	7.05072
Actr2	6.79213	6.70621	7.08352	7.52398	7.2744	7.44432	7.72061	6.84067	7.27692	7.44348	7.24062	7.57303	7.51088	7.52566
Usp12	6.79157	7.36623	6.50925	6.07614	7.05661	6.43851	6.16245	4.75429	2.55498	6.89095	3.4663	4.79415	2.10964	5.36035
Serp1	6.79051	7.03901	6.92629	6.80732	7.0231	6.89591	6.93023	6.90888	7.89061	7.05864	7.00101	7.76149	6.92647	7.26277
Man1a2	6.79005	6.68621	6.78971	7.64636	7.15581	7.44128	7.89354	5.74621	4.85325	7.32892	5.65108	5.62088	3.16809	6.56516
Pabpn1	6.78899	6.57938	6.76391	6.93465	7.20853	7.39183	6.90817	5.74268	5.54265	6.98233	7.52086	7.25532	5.54718	6.35908
Tm2d2	6.78899	6.81808	6.60514	7.01934	6.88977	7.04738	7.19187	6.48729	6.16266	6.72859	3.67768	6.95024	5.62985	6.44616
Eif2s2	6.78864	6.77905	7.09453	7.10428	7.18422	7.42027	7.14928	7.00669	5.81624	7.02658	7.34389	7.43788	5.37023	6.50831
Dek	6.78686	6.94689	6.77228	6.90511	6.85221	6.87605	6.79216	6.50167	4.43156	7.12954	6.74375	7.46155	5.37904	6.30212
Sptssa	6.78629	7.05337	6.88027	6.83769	6.53629	6.57483	7.13192	7.42171	3.81485	6.85578	7.01061	7.1702	5.18429	5.79199
Vgll4	6.78362	6.50496	6.44553	6.54223	6.80979	6.98623	6.58254	4.47354	4.7693	6.54644	5.84604	5.46289	3.03967	5.96383
Tspan4	6.78185	6.59578	6.64717	6.87556	6.81287	6.87282	7.17417	6.2184	-2.58135e-05	6.78452	1.64507	3.99043	-0.279317	5.53441
Pura	6.78044	6.77517	6.73803	7.33066	7.43842	7.59252	7.58585	5.09486	3.97167	7.19407	6.88388	6.6959	3.77675	5.9344
Psmd8	6.77701	6.88009	6.88343	6.79626	6.83496	6.91089	7.23922	7.09963	6.54328	6.96277	6.99421	7.84159	6.6219	6.73218
Mydgf	6.77649	7.01256	6.93321	7.03089	6.7471	6.70517	7.22359	6.64859	3.74682	6.96245	5.88682	6.8311	4.59705	5.99632
Cybb	6.77494	6.1943	7.30511	5.3968	7.46686	5.26114	4.33475	5.56362	5.59877	6.32528	5.13411	8.97022	9.51082	7.67918
Tmco1	6.76958	6.48753	6.69221	7.2372	6.87893	6.96275	7.37785	6.76594	4.82809	6.94064	5.49791	6.91642	4.83163	5.9102
Mtarc2	6.76925	6.79924	6.77267	7.08387	7.02228	7.08213	7.3526	6.52447	3.8935	6.92213	6.99843	7.01036	3.15409	5.93883
Sec11a	6.76739	6.53688	6.68191	6.96258	7.07677	7.22533	7.34109	6.48407	5.37394	6.76198	7.36722	7.35312	5.65793	6.02949
Mrpl24	6.76409	6.59287	6.46332	6.65309	6.66506	6.66596	6.64645	6.66089	5.48819	6.52391	7.03747	6.73033	4.95039	6.0274
Nucb1	6.76367	7.05195	6.71226	6.69988	6.22137	6.2623	6.57063	6.55302	4.19311	6.92279	5.18116	5.7732	4.5502	6.02325
Mrps24	6.76207	6.866	6.82356	6.68064	6.71968	6.61728	6.93395	6.77854	6.23801	6.91259	7.53891	7.77074	5.61384	6.38767
Jak1	6.76148	6.54624	6.79567	7.30235	6.95594	7.33345	7.3407	6.21934	7.57691	7.23159	8.51066	7.02989	6.23692	7.34379
H2-DMb1	6.75938	7.04041	6.60652	7.07791	7.31059	6.88302	7.18338	6.60392	2.09321	7.01807	4.41297	6.58588	0.697197	5.73737
Gm4070	6.75685	6.75704	6.86613	6.37691	7.40071	6.7719	6.26904	4.15714	4.87485	7.09717	8.3904	6.93267	3.33018	6.11104
Gvin1	6.75621	6.75638	6.86547	6.37628	7.40022	6.77134	6.26848	4.15657	4.87444	7.09651	8.38977	6.93202	3.32955	6.1104
Celf2	6.75532	6.24615	6.83374	7.79201	7.5216	7.96756	7.82483	4.83506	6.4314	7.41994	7.42533	6.69275	5.82545	7.09922
Fbxw4	6.7545	6.6845	6.50586	6.3181	6.82351	6.38342	6.19627	6.47142	2.75576	6.55687	3.70697	4.35327	1.84245	5.82496
Nop10	6.75438	6.92195	6.82315	6.56366	6.60208	6.15714	6.66501	7.28249	4.55054	6.66271	8.11072	7.63589	4.21474	5.72914
Dazap2	6.75363	6.62966	6.92089	6.92646	6.80022	7.04782	6.81485	5.98979	7.64077	7.10659	6.87867	7.63095	6.64944	7.46967
Psmb2	6.75118	6.61997	6.84979	7.06175	6.90533	7.0424	7.24871	6.90846	5.8074	6.88424	7.13306	8.01592	6.63643	6.65032
Mrpl43	6.74916	6.65375	6.68218	6.88694	7.01878	7.03429	7.23383	6.71262	6.5452	6.8383	6.8053	7.41808	6.0934	6.55884
Pfkfb3	6.74591	6.47154	6.84216	6.78543	6.76025	7.38241	5.9372	4.19591	5.74782	7.01017	3.72589	4.16896	4.47604	6.2736
Commd1	6.74434	6.75234	6.80518	6.7147	6.83817	6.72838	6.89263	6.95699	6.14419	6.79319	6.36354	7.13539	7.17394	6.50304
Sirt2	6.74395	6.83876	6.74611	6.70581	6.38403	6.12435	6.77515	6.89283	5.4301	6.75658	5.30565	6.61147	5.15212	6.25629
Pde3b	6.74386	6.7418	6.53334	7.36915	7.07656	7.70788	7.78836	5.60775	2.02587	7.24494	5.42573	2.02672	1.35759	5.80222
Ndufs3	6.74096	6.67242	6.62292	6.77073	6.71944	6.67202	6.97672	6.98708	3.91183	6.66575	6.56262	6.89017	4.11441	6.05388
Asap1	6.73571	6.88646	6.64075	6.76827	6.94148	6.98161	7.02698	6.08632	5.75007	6.8477	5.43788	6.4537	5.79964	6.18998
Csnk1a1	6.73264	6.47631	6.88523	7.21756	7.20307	7.22752	7.33693	5.66074	6.05807	7.1234	7.21689	7.44217	5.15911	6.60664
Map2k2	6.73035	6.46973	6.76514	7.04715	6.58659	6.67459	7.00144	6.65655	6.25501	6.69632	6.91793	6.92772	6.06654	6.68402
Svbp	6.72974	6.64683	6.72447	6.52178	6.49026	6.34131	6.48216	6.81071	4.04647	6.49899	6.2071	6.20942	4.01251	5.67184
Rnh1	6.72942	6.70281	6.95141	7.06737	6.98074	7.09182	7.18959	6.72533	7.10969	6.88591	6.59895	8.28749	6.47742	6.69673
Gas6	6.72941	7.10254	6.47964	6.3838	6.66586	6.1384	6.75865	6.48003	0.155246	6.74143	-6.64386	5.59123	1.78496	5.66167
Havcr2	6.72884	6.41936	6.71056	7.39064	7.2054	7.40157	7.70315	5.77479	2.18842	7.07571	2.05881	4.09324	0.273551	6.41666
Ctla2a	6.72669	7.22177	6.4789	6.37044	7.22078	6.60309	6.60329	6.01172	5.09902	7.10253	9.21087	8.45784	4.47378	6.35225
Use1	6.7237	6.71443	6.59736	6.57421	6.68777	6.28635	6.57747	7.10582	6.50233	6.55027	6.74564	6.56328	6.10223	6.34449
Arpc5l	6.72092	6.62001	6.59814	6.84462	6.80513	6.86262	7.10537	6.73675	5.41525	6.67631	7.08846	7.12195	4.99635	6.42466
Brd2	6.72076	6.49357	6.96722	7.10122	7.13537	7.5812	6.78147	3.95737	5.16243	7.19408	6.50398	6.35198	4.34749	6.20017
Ywhaq	6.7207	6.73706	6.78485	6.72364	6.71202	6.70076	6.7978	6.80093	5.34954	6.76039	7.46336	8.27246	5.7686	6.33891
Mrpl23	6.71868	6.63274	6.83334	6.74258	6.66867	6.41121	6.71872	6.9576	1.44768	6.55014	7.15173	6.59299	3.66553	5.82369
Iscu	6.71864	6.59883	6.86007	7.2452	6.95542	7.05355	7.27229	7.21899	6.682	6.92231	6.3244	6.53825	5.53266	6.62683
Rab20	6.7181	6.00653	7.02492	6.83422	6.63482	7.23638	6.14893	4.52721	6.77444	6.65799	3.92243	4.72742	5.71757	6.47915
Gm1966	6.71546	6.5194	6.61743	6.13285	7.08998	6.51645	6.07849	4.32501	7.47831	6.55247	7.79157	7.35808	6.19778	6.81581
Samsn1	6.71512	6.75503	6.56535	6.70826	7.06884	7.15941	6.78035	5.82728	7.33145	6.84313	5.02092	6.24372	6.62851	7.10773
Polr2g	6.71285	6.66433	6.65601	6.62622	6.31876	6.55351	6.57985	7.07034	4.76083	6.65131	6.74858	6.47253	5.46126	5.40642
Sugt1	6.71094	6.58878	6.75168	6.77704	6.99478	6.85401	6.8477	6.90758	6.49394	6.72839	7.19633	7.16408	6.47135	6.63443
Cct5	6.70958	6.53191	6.88935	6.93022	6.98406	6.90843	7.03107	6.87135	5.10433	6.83466	7.35459	7.58412	5.73847	5.80433
Jpt1	6.70769	6.30005	6.7499	7.03638	6.67002	7.12038	7.03449	6.75258	6.08636	6.82441	8.307	7.67305	6.783	6.17391
Ssb	6.70518	6.48606	6.81279	7.27712	7.10258	7.40256	7.50586	6.58842	4.71174	7.02534	7.53189	7.25802	5.44728	6.34579
Irf5	6.70278	6.33934	6.94354	7.33309	7.10845	7.83372	7.38863	5.95354	3.15423	7.01484	4.20804	6.63535	1.64124	5.8038
Hprt	6.70239	6.60526	6.78024	6.87466	6.82116	6.81346	7.07376	6.97902	4.35116	6.83623	6.78686	7.06452	5.17283	6.12262
Pkig	6.70204	6.26641	6.63763	7.45811	6.79515	7.37237	7.57891	7.12618	3.45771	6.89842	6.30799	7.00199	3.25469	5.98785
Ndufa5	6.69945	6.86453	6.72306	6.44108	6.7861	6.11525	6.47545	7.04492	1.83511	6.65249	7.05808	7.22999	5.20581	5.71464
Prelid1	6.69821	6.97972	6.9552	6.64531	6.65898	6.38022	6.47064	6.79967	8.06762	6.77003	6.94219	7.96047	8.39991	7.37353
Ms4a6c	6.69421	6.22047	7.12666	7.03808	7.70606	6.8563	7.0184	6.48557	3.6308	6.78627	5.59796	9.59362	4.29374	6.54589
Aldh2	6.69208	7.24425	6.73753	5.77902	6.40996	5.48534	5.24551	7.01271	7.45036	6.73763	5.61371	8.01081	9.26811	7.85937
Ube2d2a	6.69175	6.59038	6.83737	6.89613	6.7187	7.12898	7.20467	6.58132	6.39464	6.91121	6.69673	7.02272	6.16386	6.37041
AW112010	6.69066	6.6493	6.81278	6.47077	6.83478	5.99726	6.42353	6.90982	0.29983	6.5265	10.9361	7.62583	3.66775	5.24032
Ndufs2	6.69058	6.62193	6.59203	6.79713	6.37609	6.50558	6.89166	6.70386	5.55036	6.65886	5.86486	7.07278	5.69708	6.17419
Arsb	6.687	7.34614	6.7036	7.08769	6.6367	6.99196	7.33306	6.41962	2.63168	7.34169	4.80367	4.18709	3.72779	5.72792
Pisd-ps1	6.68483	6.152	6.44313	7.5316	7.76738	8.00274	7.9815	4.1305	4.72137	7.23634	6.84891	5.73501	3.69421	6.3048
G3bp2	6.68163	6.57015	6.66379	7.18078	6.67078	7.31089	7.49033	5.77796	5.19625	7.06121	7.09245	6.80361	4.57311	6.26377
Top1	6.67862	6.57485	6.77092	7.15494	7.21968	7.47855	7.42592	5.89252	6.87826	7.01284	7.31173	7.30966	7.11723	6.83354
6820431F20Rik	6.67722	6.37409	6.40024	7.20987	7.51396	7.63453	7.57517	3.82049	3.68464	6.99293	6.60535	6.25888	3.55088	6.21062
Rsrc2	6.6763	6.35166	6.40618	6.97636	7.17222	7.66253	7.16927	5.57286	6.77166	6.81153	6.70987	6.24596	5.66633	6.62055
Arpc1a	6.6761	6.98907	6.62979	6.50911	6.41465	6.06274	6.32848	6.98736	6.33179	6.56612	5.02131	7.14396	6.12813	6.32697
Ang	6.67594	6.21187	6.16101	6.13901	7.06193	6.56332	6.67244	7.37039	3.36957	5.10475	2.39144	4.53469	1.1434	5.81076
2810013P06Rik	6.67488	6.19107	6.02858	6.94042	7.50324	7.39013	7.34446	3.09774	5.68094	6.68	6.1892	5.46261	3.99319	5.71503
Jmjd1c	6.67442	6.2962	6.63308	7.39216	7.24942	7.77454	7.49083	4.67093	5.82268	7.19595	5.48287	5.49324	4.70058	6.54316
Snu13	6.67415	6.55769	6.74913	6.72956	6.77111	6.7868	6.80699	6.58173	5.09192	6.67911	7.60337	7.311	4.67555	6.02985
Tcf25	6.67371	6.7848	6.68235	6.67254	7.10363	6.93198	6.96141	6.14442	6.29111	6.96083	6.83507	6.86386	5.36029	6.30165
Zbed5	6.67138	6.66543	6.37558	6.33161	6.17498	5.95128	6.25496	6.99896	6.32775	6.44864	6.97824	7.38413	6.50121	6.39617
Ogdh	6.66735	6.57624	6.7111	6.92579	7.43222	7.32236	7.13558	4.9061	6.79774	6.94416	7.05104	6.84917	5.99635	6.77848
Hmox2	6.6665	6.35327	6.62569	7.17389	7.02319	7.2121	7.33031	6.67037	5.84071	6.75033	5.95691	6.38067	5.37784	6.41426
Ube2i	6.66625	6.63513	6.76974	7.02762	6.88606	7.03887	7.08583	7.14441	6.9991	6.87191	8.00054	7.49695	6.82653	6.62171
Kmt2e	6.66574	6.53354	6.48958	6.96875	7.22714	7.43467	7.21864	4.74751	6.63625	7.06761	6.95562	6.85189	5.48495	7.04233
P2rx4	6.66475	6.6873	6.68208	6.09783	6.77264	6.46714	6.25161	6.43578	3.97814	6.52443	3.79117	4.63032	1.7672	5.60141
Kxd1	6.66145	6.69337	6.59237	6.29525	6.42286	6.07514	6.13416	6.82462	5.27555	6.5399	6.48536	6.4837	4.33225	5.49219
Hcst	6.65964	7.61769	6.72627	6.06823	6.00288	5.21185	5.39512	7.33062	8.28805	6.79965	9.5881	6.60021	7.33617	7.49022
Tnfaip8	6.6585	6.20185	6.71001	7.32261	7.35133	7.47743	7.56045	6.17252	7.58479	6.92974	7.0987	7.39258	7.34471	7.16297
Macroh2a1	6.6573	6.64804	6.66866	7.31177	7.06106	7.10137	7.44819	6.10283	6.51957	7.1843	8.34551	8.60618	7.00443	6.96921
Tkt	6.65688	6.69763	6.89841	6.7815	6.74519	6.7077	6.83679	6.81041	8.26363	6.93164	6.58499	8.20765	9.51173	8.08613
Eid1	6.65529	6.57182	6.58393	6.56418	6.73874	6.19718	6.79437	6.76348	6.42602	6.5564	6.32887	7.029	5.56179	6.56785
Gm33887	6.65496	6.58711	6.60089	6.50152	7.10696	6.93835	6.4667	5.79324	5.86896	6.89364	6.5691	6.45977	6.08901	6.24543
Gmfg	6.65492	5.33608	6.73112	7.39685	6.90475	7.20466	7.48881	7.2269	9.84276	6.80581	8.90862	8.89065	9.67643	8.97885
Tmem147	6.65197	6.69151	6.49368	6.7041	6.53596	6.42462	6.85606	6.68944	3.03648	6.53284	5.78455	7.27273	3.50251	5.59387
Lsm4	6.65131	7.0228	6.84635	6.46805	6.48351	6.04805	6.21038	7.10281	6.00976	6.81845	7.92273	7.64604	6.45701	6.52121
Chd4	6.65031	7.03205	7.23555	6.88677	6.7601	7.13407	6.46587	5.52888	6.29167	7.46287	6.74253	6.79391	5.72837	6.79024
D17H6S56E-5	6.65018	5.69782	6.90819	7.51052	7.40482	7.95925	7.27864	5.03503	3.39	7.45474	6.7551	6.38026	3.42524	6.24533
Pnp	6.64872	5.97367	6.76779	7.93259	7.29307	8.12673	8.37388	6.92705	7.56014	7.1694	5.48275	8.19551	7.22605	7.39145
Bod1l	6.64844	6.77193	6.51762	6.68054	6.95843	7.03966	6.78319	5.02341	5.2968	7.02273	6.61809	6.08956	5.10397	6.07097
Psmb10	6.64639	6.56537	6.71018	7.0879	7.09605	6.98471	7.26967	6.95774	3.64046	6.78501	7.76674	7.51943	4.0275	6.13178
Rbm25	6.64549	6.45186	6.68471	6.90625	7.28472	7.54414	6.9415	5.06013	5.6873	6.88629	6.8704	6.78172	5.89837	6.37629
Psme2	6.64548	6.53925	6.86352	6.87382	6.99042	6.83938	7.1813	6.94611	5.83074	6.72533	7.6722	7.45944	6.29325	6.49445
Maf	6.64523	6.33752	6.46774	8.06762	7.7341	8.0835	8.7756	5.58008	1.04255	7.70133	5.41989	4.69057	-1.41903	6.67966
Cebpz	6.64489	6.45163	6.68198	7.31239	7.17061	7.62359	7.55546	5.75782	6.16306	7.07479	5.92341	6.51336	5.63317	6.47299
Mdh1	6.64345	6.73168	6.48108	6.73298	6.7416	6.72806	6.79772	6.54762	3.3979	6.80742	7.38003	7.2364	5.27073	5.94383
Ebp	6.6421	6.63944	6.63747	6.85282	6.8383	6.55975	7.14825	6.44478	5.56011	6.59813	6.23322	6.73129	6.02414	6.03371
Gm13889	6.64127	7.14412	5.47003	5.28492	6.30236	5.21268	6.1834	5.17546	1.05695	6.10111	2.17604	4.91459	-1.06476	5.10108
Chd7	6.6405	6.28114	6.78546	6.65089	7.04594	7.08768	6.53037	3.35225	5.85865	7.04092	5.21158	5.18575	4.2936	5.99882
Cct8	6.6325	6.56521	6.79608	7.21739	6.74484	7.07442	7.28147	7.04422	4.94069	6.84783	7.38229	7.59185	5.72757	6.49487
Unc50	6.63217	6.6059	6.55962	6.66921	6.79028	6.93459	7.1616	6.53152	5.72038	6.65616	5.71319	6.48063	5.36126	6.07087
Alg5	6.62932	6.5747	6.6059	6.90543	6.78845	6.88575	7.07638	6.49439	3.36054	6.68208	6.02475	5.80106	3.41366	5.58268
Sf3b5	6.62721	6.72782	6.59894	6.46362	6.60867	6.30041	6.4497	6.957	5.82601	6.58314	7.17706	7.38182	5.90547	5.72041
Rel	6.62665	6.45692	7.11386	7.00964	7.01698	7.2875	6.82509	3.4432	5.59807	7.03941	6.25469	6.07635	4.84809	6.0421
Abcd2	6.62649	6.92184	6.67292	6.50739	7.03086	6.81525	6.60336	5.22872	4.38511	6.82824	1.97146	4.64186	4.52508	5.99062
Skap2	6.62629	6.31211	6.69077	6.9044	7.15534	7.13062	7.06341	6.46484	8.34445	6.61528	4.90801	7.0282	7.77251	7.42765
Tent5a	6.62497	6.12514	6.42135	7.35487	7.69947	7.89547	7.83234	4.31183	4.32414	7.09926	5.67991	6.43473	3.5192	6.06631
Pip4p1	6.62289	6.16515	6.42061	6.8646	7.26556	7.44128	7.27245	5.51406	3.78587	6.72651	5.06578	5.51863	3.4116	6.005
Litaf	6.62245	6.69818	6.72264	6.20415	6.74178	6.49361	6.05424	6.25269	8.88432	6.54013	5.47129	6.74151	7.37833	8.16419
Emc10	6.62065	6.9231	6.68722	6.69468	6.60461	6.53146	6.79146	6.6095	3.94983	6.84753	5.81343	6.31699	3.93917	5.8008
Srgap2	6.61988	6.16396	6.51331	8.02965	7.68618	8.22192	8.51257	4.30709	2.73799	7.48648	4.7211	5.28255	2.42013	6.3444
Rrp1	6.61975	6.80288	6.72502	6.61598	6.55282	6.71811	6.5071	6.38414	4.25715	6.85424	6.57363	6.8878	4.08862	5.81543
Colgalt1	6.61898	6.99963	6.75654	6.72375	6.74753	6.63903	6.62817	5.17428	2.46891	6.97882	5.2382	5.4433	1.01256	5.88549
Txnl1	6.61834	6.6601	6.81991	6.8807	6.95735	7.00001	7.1385	6.51753	5.45471	6.87938	6.938	7.14077	6.03065	6.12607
Imp3	6.61694	6.60011	6.50846	6.32909	6.74158	6.37975	6.45523	6.6773	4.07957	6.29966	7.03392	6.71149	3.1122	5.71619
Kdelr2	6.61375	6.69755	6.53574	6.73005	6.62716	6.73523	6.86002	5.9707	4.65861	6.65611	5.46827	6.66533	5.35402	5.70186
Eloc	6.61232	6.61837	6.74372	6.92237	6.73905	6.91469	6.86825	7.02696	6.53564	6.77252	6.77862	7.29176	6.55087	6.40513
Erdr1	6.61077	6.04753	6.31619	6.69012	7.68467	7.44242	7.04032	4.41061	3.12899	6.54345	7.402	6.53305	3.45456	5.7371
Cap1	6.60756	6.71374	6.99786	6.99485	6.94872	6.94191	7.12537	7.04282	7.7074	7.00747	6.55022	6.92673	7.27717	7.26644
Nr4a1	6.60674	6.62183	7.03406	6.75866	6.38868	7.51966	3.76188	3.33134	7.42943	6.92735	6.28006	8.19614	6.43098	6.87837
P4hb	6.60513	6.87232	6.86043	7.12013	6.90753	7.05341	7.24071	5.921	4.93918	7.28568	5.65267	6.98156	5.74396	6.27742
Tspan3	6.60315	6.93383	6.32784	6.671	6.32853	6.62736	6.92706	6.42395	0.957151	6.64783	4.47684	6.82419	1.55687	5.93123
Nipbl	6.60304	6.40871	6.58858	7.00705	6.83504	7.22235	7.25262	4.88816	6.07957	6.98611	6.55416	6.76202	4.88526	6.19123
Mien1	6.60244	6.85691	6.76926	6.27846	6.40795	5.91346	6.5852	7.33522	5.75635	6.6685	7.06208	7.06713	5.87801	6.21143
Tram1	6.60151	6.74249	6.68046	7.14911	6.74063	6.67172	7.25729	6.01086	4.84707	7.12871	6.57786	6.32588	5.34808	6.27001
Cct7	6.60142	6.56101	6.8035	6.93572	6.68342	6.66767	6.84109	6.57416	5.32278	6.73749	7.37185	7.43238	5.80738	6.13652
Tmed7	6.60102	6.47325	6.47798	6.89101	6.67293	6.64306	7.36591	6.38623	5.39816	6.84921	5.32353	6.35468	4.5495	5.85892
Atp5g3	6.59927	6.73095	6.83921	6.85002	6.54251	6.57089	6.81945	6.90264	5.46036	6.87838	7.88727	8.03119	6.42533	5.96555
Gm11478	6.59911	6.56949	6.65246	6.30859	6.00323	5.90909	6.25836	7.17504	4.2305	6.46131	7.87569	6.4076	4.35623	5.45945
Rnf149	6.59835	6.74833	6.97335	6.65445	6.8849	6.91016	6.71178	5.40202	8.42964	6.87909	4.38303	6.95786	6.03348	7.59581
Pttg1ip	6.59578	6.51721	6.51298	6.81178	6.71381	6.97571	7.03061	6.14197	5.8599	6.62643	5.47137	6.39452	4.98989	6.31087
Tacc1	6.58494	6.5003	6.71796	7.1554	6.8577	7.05765	7.45231	6.3435	4.80739	7.10574	5.94755	6.41651	4.97582	6.01915
Dnajb11	6.58486	6.9647	6.84646	7.17927	6.79965	7.01261	7.32232	6.5531	4.98519	7.05106	6.0342	6.72182	5.9009	6.21231
Rock1	6.58465	6.53783	6.70211	6.80627	6.91292	6.96519	6.8156	5.52476	6.77111	6.91195	7.27236	7.25934	6.71346	6.63066
Plbd2	6.58382	7.21399	6.66754	6.29548	6.05284	5.90161	6.10358	6.72928	2.57024	6.80606	2.50221	4.65659	0.963223	5.47849
App	6.58223	6.84062	6.7651	6.74966	6.60043	6.72076	7.01126	6.23929	7.84256	7.04318	3.99453	8.83833	7.11336	7.3013
Llph	6.58222	6.67315	6.62448	6.51626	6.77098	6.49117	6.53765	6.54223	5.65802	6.64116	7.27385	7.25816	4.79358	6.02601
Mtch1	6.57895	7.02899	6.53009	6.77196	6.60843	6.5924	6.93171	6.73529	5.12929	6.93806	5.30635	7.14915	5.81728	6.06008
Tle5	6.57832	6.59226	6.62024	6.66396	6.42179	6.1053	6.55717	7.0982	6.46035	6.56208	8.43757	7.69558	7.10432	6.43423
Sdhb	6.57818	6.46837	6.76042	6.91093	6.6494	6.96206	6.91211	6.48593	6.16566	6.74535	6.71292	7.43599	6.44726	6.69334
Abca1	6.57752	6.50639	7.12123	7.77018	7.44959	7.85767	7.82662	5.72066	4.51368	7.53689	3.50411	4.72663	1.08434	6.52486
Coa3	6.57536	6.67069	6.66382	6.66546	6.63067	6.38052	6.88513	6.86867	5.67289	6.70125	6.4919	7.40207	6.05624	6.04585
Mcrip1	6.57434	6.43312	6.52835	6.77089	6.64199	6.80685	6.96071	6.57834	4.93303	6.55887	5.93005	6.26445	4.84612	5.60257
Dnase2a	6.57403	6.57931	6.71923	6.63064	6.92779	6.72935	6.81633	6.26447	2.90508	6.73787	3.16715	4.52833	0.926433	5.2568
Tmem30a	6.57034	6.92523	6.59528	6.85036	6.62438	6.68234	7.207	6.03466	5.66451	6.98856	6.09763	6.63959	5.47423	6.35653
Rac2	6.56649	6.24388	6.73531	7.15146	6.74316	6.89177	7.00689	6.99746	10.2517	6.77934	9.59267	8.52357	10.1484	9.46118
Wdr83os	6.56419	6.77709	6.90216	6.87618	6.62327	6.37359	6.61357	7.35286	3.48344	6.72804	6.60183	6.73514	5.07997	5.94768
Slamf9	6.56169	6.1301	6.97993	7.21515	6.8554	7.02013	6.90973	6.4906	0.921665	7.03044	2.72239	2.85059	-0.610362	5.72836
M6pr	6.5612	6.66911	6.77896	6.92946	6.82009	6.82811	7.03774	6.40619	4.41374	6.84699	5.82658	6.37647	3.90398	6.00535
Cuedc2	6.55972	6.49221	6.70417	6.64173	6.59729	6.47284	6.72304	6.89781	5.46243	6.60409	5.31139	6.95525	6.27874	6.05673
Chrac1	6.55789	6.41699	6.51158	6.63014	6.6098	6.72455	6.71607	6.32971	3.32524	6.50557	6.79806	6.517	4.86508	5.7403
Bzw1	6.55768	6.4182	6.78736	7.01057	6.76709	6.9314	7.19086	6.53508	5.85391	6.88396	7.05197	7.32533	6.00476	6.4766
Ap2s1	6.55542	6.45695	6.56417	6.51803	6.60723	6.48215	6.58538	6.74207	6.75304	6.51194	6.62771	7.49083	7.34886	6.79345
Smap1	6.55541	6.43137	6.73411	7.08092	6.77057	7.25553	7.38607	6.28022	6.35404	7.01852	7.34364	6.91038	6.14651	6.30162
Ndufs8	6.5543	6.5892	6.62953	6.72632	6.58355	6.66537	7.04387	6.54397	4.59624	6.59737	6.8467	7.55089	5.68566	5.75048
Slc50a1	6.55225	6.15914	6.45605	6.8644	6.9365	7.10191	7.27941	6.15312	3.86981	6.45299	6.78493	6.60804	3.32875	5.88099
Lims1	6.55217	6.6606	6.69685	7.16092	6.75583	7.17916	7.35518	5.85972	5.80161	7.04636	5.37094	6.68624	6.57942	6.67547
Hnrnpc	6.55142	6.50765	6.67077	6.83682	7.0149	6.97492	7.10754	6.43705	7.52584	7.00418	7.74006	7.36919	6.17928	6.9635
Tcf4	6.55124	6.52563	6.64635	7.24931	7.1236	7.41351	7.50122	5.10097	2.33533	7.1978	4.15867	7.3748	2.10175	6.00138
Atxn10	6.55039	6.96324	6.56357	6.56204	6.37971	6.14501	6.47251	6.47306	7.83241	6.77385	5.72898	5.85383	7.67988	7.44451
Zfp91	6.55032	6.66055	6.68803	6.71878	6.91767	7.27962	6.67335	5.45212	4.79968	7.08364	6.72627	6.37358	4.30422	5.57818
Ppig	6.55029	6.37303	6.57789	6.79329	6.89246	7.09301	6.72004	4.75279	5.6599	6.77827	6.90197	6.90041	5.40307	6.30452
Krcc1	6.549	6.54482	6.68349	6.92949	6.85038	7.1487	7.23038	5.86749	5.73897	6.88527	6.21559	6.53123	5.57796	6.37899
Limd2	6.54818	5.87064	6.75837	7.52772	6.56595	7.52297	7.56922	6.7767	6.72433	6.96924	8.43041	7.22308	7.80059	6.84978
Rex1bd	6.5476	6.75159	6.69548	6.3446	6.50763	6.39903	6.49988	7.10212	4.23421	6.55731	6.91566	7.09038	4.92295	5.92996
G530011O06Rik	6.54636	5.75883	6.50769	7.15282	7.51487	8.23114	6.96771	6.11816	1.54545	6.89378	1.40906	2.07837	-6.64386	5.42872
Psma5	6.5443	6.57503	6.70059	6.75404	6.61647	6.63337	6.95994	6.857	5.40965	6.62779	6.84834	7.59872	5.76325	6.03458
Arl11	6.54414	6.48396	6.49557	6.39752	6.83723	6.12735	6.27911	6.46233	5.36306	6.55313	-6.64386	5.41177	5.15608	6.06754
Csmd3	6.54194	6.18695	6.0745	7.02334	7.48726	7.5874	7.85371	1.00597	-0.146633	6.61492	-6.64386	3.55247	-0.170337	5.07403
Sin3b	6.54015	6.65769	6.80205	6.76654	6.56058	6.72834	6.68589	6.56078	6.71359	6.68262	6.74139	6.87077	6.42343	6.4652
Hspd1	6.54013	6.77391	6.98192	6.82259	6.84231	6.92119	7.12803	6.85997	3.72656	6.94486	7.21031	7.15718	3.51929	6.02173
Ndufb2	6.53949	6.83126	6.68956	6.30116	6.33316	5.8366	6.32799	7.1934	4.66168	6.57081	7.17796	7.4401	6.17399	5.82634
Bola2	6.53896	6.39106	6.58728	5.78637	6.30758	5.48296	5.84785	7.0045	3.70896	6.16892	6.81525	7.00828	4.4643	5.67098
Morf4l1-ps1	6.53751	6.54362	6.5658	6.67368	6.44994	6.673	6.80734	6.5096	6.04205	6.82493	6.44703	6.46222	5.1006	6.56886
Dynlrb1	6.53669	6.59748	6.68883	6.62769	6.53241	6.43297	6.7022	7.21817	5.84607	6.56158	6.44838	7.09227	5.86689	6.14204
Mcfd2	6.53655	6.5348	6.51062	6.73621	6.76873	6.73187	7.05896	6.50937	4.94997	6.63079	4.3986	5.80337	2.51493	5.82025
Txndc15	6.53642	6.43322	6.26141	6.52787	6.59487	6.58793	7.06603	6.1061	4.67743	6.59407	4.68723	6.23334	3.97811	5.75177
Lsm6	6.53614	6.58587	6.59269	6.94054	6.48428	6.53781	6.87338	7.08919	3.91084	6.7869	7.00248	7.14361	5.90505	5.83641
Ctsf	6.53486	6.22636	6.69137	7.59522	6.804	7.54014	7.61736	6.52816	-0.769292	7.06836	2.84114	3.69646	-0.0120237	6.2383
Mrpl20	6.53461	6.58645	6.68257	6.47458	6.24572	6.41101	6.77216	6.97934	6.32279	6.65968	6.66109	8.00044	6.42405	6.57998
Pdgfb	6.53452	5.67667	6.85078	7.47116	7.18989	8.00213	7.02979	5.05131	1.16971	7.1033	3.41741	5.66933	-1.21217	5.51188
Sumo1	6.53183	6.35974	6.44553	6.76205	6.64808	6.7344	6.86639	6.61273	6.96015	6.6483	7.85117	7.6127	6.61452	6.54431
Mia2	6.53174	6.43335	6.44492	6.703	6.63837	7.07306	6.96804	5.66002	6.38442	6.5537	6.33127	7.01065	5.34831	6.46226
Dpp7	6.52907	7.2147	6.47311	5.57548	6.526	5.34463	5.59337	6.49729	1.38574	6.582	3.31743	2.86211	-1.23083	5.47003
Cd302	6.52409	6.76931	6.2621	7.32466	6.70378	6.95205	7.56339	6.65242	4.32895	6.83495	-6.64386	6.91636	2.45388	6.07261
Cndp2	6.52168	6.56773	6.68276	6.58328	6.4796	6.57822	6.62225	6.47519	2.61898	6.69283	4.04423	6.0941	2.88977	5.77644
Nckap1l	6.51914	6.44767	6.69155	7.2212	7.09495	7.25384	7.27398	6.21357	5.95751	7.12843	5.62564	5.84591	5.37251	6.3595
Dstn	6.51873	6.33678	6.74155	6.72454	6.42409	6.52933	6.85591	6.80045	7.65444	6.60646	4.88832	7.94848	9.01491	7.69627
Hps4	6.51814	6.41472	6.28787	6.95464	7.08453	7.42078	7.33731	4.63474	1.09925	6.83057	4.03689	3.95142	2.28504	5.76884
Mdh2	6.51661	6.73739	6.6871	6.69102	6.44281	6.5612	6.75404	6.8322	7.04326	6.74787	7.29753	7.50159	7.3824	6.98714
Psma4	6.51532	6.499	6.78542	6.96709	6.94892	6.97661	7.1442	6.6254	5.42086	6.75668	7.04039	7.81246	5.771	5.87005
Pla2g15	6.51475	6.42951	6.56292	7.14554	7.32314	7.5264	7.61573	6.17462	3.94853	6.92209	1.8578	3.10795	0.822042	5.78894
Syf2	6.51429	6.43411	6.38001	6.61934	6.80911	6.68418	6.72338	6.49108	7.55126	6.59471	7.49372	7.04547	6.28471	6.72217
Clip1	6.5134	7.00128	6.7287	6.30595	6.32424	6.84012	5.99163	5.71253	5.41728	6.9069	4.96615	6.02522	4.52947	6.42948
Cxcl10	6.51256	5.23586	7.404	7.6587	6.5452	8.0869	6.16628	4.63544	2.17058	7.4768	5.4352	5.58523	0.134867	5.65807
Pitpna	6.51243	6.49195	6.92751	7.10007	6.93941	6.73605	6.98817	6.98563	7.58113	6.88378	7.21006	8.41463	7.29993	7.27548
Daglb	6.51237	6.61313	6.6532	7.34217	7.03311	7.30891	7.35275	6.36171	3.21385	7.04819	2.22839	4.53894	2.39307	6.07776
Pou2f2	6.50965	5.91092	6.44122	7.26384	7.13423	7.52229	7.37619	4.13191	2.34312	7.02576	4.9841	6.23324	2.42651	6.10099
Necap2	6.50956	6.6401	6.61523	6.78735	6.63597	6.68445	6.83421	6.94314	5.6116	6.68907	5.42369	6.55699	5.34485	6.10859
Purb	6.50719	6.34008	6.59218	7.12309	6.81228	7.26473	7.21044	5.58723	5.87549	6.98233	6.6189	6.86098	5.47362	6.50507
Dctn2	6.50506	6.39961	6.51815	6.88483	6.97003	6.75403	7.14591	6.77104	6.16581	6.75909	6.03156	7.07394	6.02306	6.17988
Tor1aip1	6.50074	6.42794	6.49945	7.10228	6.90481	7.19642	7.36791	5.53678	6.181	7.00777	5.93111	6.37609	5.11307	6.41482
Zfp292	6.49931	6.20752	6.33824	6.65844	6.90917	7.07831	6.89275	2.56322	5.50015	6.64495	6.35262	5.82559	3.60151	6.1591
Hcfc1r1	6.49893	6.55838	6.46796	6.27588	6.21247	5.95338	6.27675	6.96969	6.8352	6.33436	6.43856	6.85904	6.86927	6.53918
Ndufb1	6.49752	6.38509	6.37973	6.02263	6.15999	5.86672	6.03507	6.78972	7.0169	6.17264	6.98514	7.85881	7.37392	6.75801
Eif4b	6.49687	6.70614	6.32837	6.23844	6.19456	5.94908	5.91734	6.63651	4.5386	6.4405	6.31484	5.91341	3.86723	5.55656
Anp32a	6.49671	6.40276	6.51435	6.68445	6.81272	6.81826	6.96056	6.17133	7.8315	6.78731	7.53033	7.55422	7.14365	7.17444
Fam32a	6.49559	6.3621	6.53218	6.5041	6.82969	6.74931	6.57434	6.22237	8.98664	6.49541	7.47884	7.26088	7.31984	7.69909
Ppp1r11	6.49381	6.53586	6.51413	6.64373	6.89169	6.77502	6.80913	6.22771	5.45647	6.57243	6.76505	7.0147	5.8246	6.11291
Tanc2	6.49287	5.90362	6.40902	7.49025	7.12455	7.65536	7.66698	4.26159	2.0199	7.09589	2.39703	2.68158	-0.519347	5.9828
Cmtm7	6.49057	5.91126	6.71734	7.88054	7.14094	7.99352	8.11958	6.75018	7.05557	7.06976	7.1688	7.59407	6.7863	6.77126
Csde1	6.49028	6.58226	6.71112	6.69623	6.48491	6.91474	6.72937	6.18339	5.55535	6.94067	6.83157	7.30342	5.26404	6.12978
Aup1	6.4902	6.43472	6.54686	6.72375	6.64942	6.68507	6.94381	5.7185	4.82679	6.89211	5.22585	5.8869	4.23361	5.96864
Blnk	6.48784	6.51603	6.62203	6.89158	6.84883	7.23412	7.12192	6.15107	2.10478	6.80042	3.7344	1.99184	-0.22204	5.93983
Mapk3	6.48755	6.65873	6.61776	6.5608	6.60959	6.29958	6.65827	6.44284	6.50456	6.79291	4.61796	6.76976	6.55819	6.40941
Polr2j	6.48487	6.48593	6.47804	6.41565	6.47824	6.33438	6.49348	6.67355	5.59659	6.42583	6.74458	7.10164	5.8875	6.06708
Jtb	6.48279	6.55807	6.41565	6.48432	6.66752	6.53152	7.00147	6.25863	4.86636	6.52804	6.49688	6.50154	4.30305	5.88878
Dusp11	6.48202	6.11723	6.34294	6.4995	7.01549	6.93939	6.96426	5.52944	6.66857	6.44073	7.47352	6.95046	5.91466	6.46636
Psmd4	6.48172	6.3737	6.45871	6.66422	6.74896	6.61028	6.73798	6.26737	6.46054	6.53197	7.39774	7.29522	6.23485	6.4782
Akirin2	6.47924	6.05656	6.33454	7.39656	6.88084	7.69464	7.59298	5.86791	5.13529	6.73143	6.10929	5.59789	4.59807	6.15391
Dhrs7	6.47885	6.61155	6.33191	6.36151	6.65905	6.39123	6.66482	5.79645	8.63915	6.29988	5.44415	6.40838	8.16289	7.83748
Cops4	6.47722	6.40148	6.43678	6.73611	6.53084	6.84589	6.88453	6.44468	3.9916	6.54158	5.44035	5.61118	4.36467	5.54455
Snx6	6.47642	6.24106	6.5755	7.41552	7.05486	7.26362	7.56559	6.29306	6.17937	6.83536	6.06939	6.60202	6.17373	6.46609
Ythdc1	6.47491	6.30788	6.37731	6.63909	7.12604	7.23858	6.60751	4.38868	6.11804	6.62295	6.96435	6.49693	4.74672	6.37535
Lap3	6.47185	6.76767	6.79731	7.47136	6.68824	7.28263	7.56557	6.97918	2.43962	7.1577	4.31725	5.96492	-0.611969	6.18999
Cxcr2	6.47006	6.22171	6.34305	6.77119	7.28157	7.08016	7.13641	1.91762	9.35111	6.84503	6.37466	6.46238	7.51029	8.43246
Abca9	6.46868	6.14106	6.35431	7.2471	7.11309	7.25463	7.58088	5.85937	0.600587	6.85497	-6.64386	3.54551	-0.22394	5.68109
Hnrnpa2b1	6.46766	6.18159	6.38297	6.9668	7.24982	7.35555	7.00825	5.08027	5.33557	6.86871	7.02429	6.77232	5.75184	6.10372
Ndufb4c	6.46762	6.48683	6.3561	6.37258	6.08739	6.0517	6.53859	6.74581	5.12353	6.39047	6.49217	6.77055	5.17351	5.83889
Ndufa3	6.46708	6.30255	6.37305	6.05388	5.90444	5.73283	6.17307	6.88075	6.37046	6.11334	6.59266	7.25852	6.83011	6.1438
Ccni	6.46467	6.52294	6.42062	6.90927	6.39713	6.67695	6.93714	6.42896	5.96422	6.92177	5.75796	6.09765	5.2536	6.47636
Ankrd11	6.46425	6.1905	6.3959	6.82064	7.10918	7.00787	6.89494	3.90616	6.34469	7.05713	7.0796	6.63624	5.10884	6.34195
Nars	6.46337	6.26188	6.58544	7.06829	6.97873	7.10219	7.5104	6.18581	5.62443	6.75975	6.20118	6.37912	4.82763	6.16721
Tprgl	6.46242	6.34956	6.49255	6.73059	6.39442	6.5539	6.81369	6.77237	7.56865	6.5681	7.16688	7.15991	6.4535	7.15903
Nucks1	6.46221	6.6605	6.67088	6.83867	6.75597	6.7355	6.8262	6.09399	2.37249	7.08687	7.31425	7.42612	5.89082	5.6674
Tifa	6.46192	6.06725	6.4999	7.01898	7.1991	7.14301	7.07081	5.59191	0.708162	6.41873	4.46048	5.16392	2.21147	5.83208
Phb	6.45897	6.48482	6.51904	6.53942	6.47092	6.12686	6.61208	6.62075	2.88503	6.43938	6.56353	6.75449	3.10813	5.29545
Magt1	6.45839	6.60283	6.61029	7.10387	6.8017	7.1656	7.44394	5.87671	4.52384	7.11046	5.70036	6.80603	4.73398	6.04225
Ddx6	6.457	6.55485	6.60689	7.1571	6.87076	7.48141	7.2581	5.72554	7.93805	7.10589	7.00775	6.7434	6.4928	7.30228
Uqcc3	6.45612	6.46227	6.25233	6.24596	6.42321	6.09052	6.59493	6.39926	5.62989	6.2859	6.44626	6.61757	5.05449	5.98221
Ifrd1	6.45594	6.6757	7.50921	6.58109	6.30756	6.86448	5.1427	3.8115	6.20114	7.04538	5.50341	6.12577	6.10057	6.52003
Aurkaip1	6.45583	6.60754	6.52693	6.40642	6.30509	6.33717	6.55936	6.66333	6.6182	6.48607	7.20829	7.68197	7.03782	6.15086
Slc29a3	6.45578	6.08027	6.60392	7.69633	7.09213	7.88069	7.95328	5.65195	2.04656	7.32561	1.81226	3.54147	2.35469	5.77097
Hacd2	6.45508	6.7316	6.64387	5.90479	6.60749	6.38276	6.00758	6.06972	5.38919	6.60124	4.73641	5.69225	5.99124	6.04859
Uqcrfs1	6.45476	6.44298	6.53545	6.51698	6.31563	6.58937	6.44339	7.0815	5.61919	6.43751	7.30789	7.54547	6.10944	6.16391
Mat2a	6.45169	6.36479	6.8784	7.42111	7.27058	7.73149	7.80968	5.07879	2.75945	7.14547	6.71225	7.18373	3.23385	5.90556
Pafah1b3	6.45134	6.58615	6.20877	5.80278	5.93083	5.71722	6.06093	6.62332	2.84494	6.15054	6.13231	4.85981	0.938161	4.83241
Tmem134	6.45117	6.4894	6.52795	6.46827	5.99554	6.22852	6.60026	6.73733	6.59226	6.35475	7.53179	7.32205	6.72956	6.53895
Vcp	6.45084	6.70412	6.87316	7.03238	6.62644	7.0466	7.16682	6.11515	5.15647	7.22954	6.31571	7.26067	5.30699	6.24515
Arl6ip5	6.45047	6.51814	6.37258	6.55303	6.67047	6.77517	6.75235	6.22362	6.07137	6.48571	7.50738	7.33982	5.11393	6.37526
Fabp3	6.45027	7.66427	6.44061	2.90447	5.72114	3.0273	3.01736	6.51012	0.0454276	6.34739	-6.64386	3.95979	0.692703	5.51317
Plxnb2	6.44978	6.51254	6.84267	7.36951	6.83427	6.95888	7.45899	6.36516	-0.23464	7.17224	1.43686	5.81223	0.795621	6.12013
Nme1	6.4495	6.64187	7.05399	6.57502	5.9897	6.10857	6.49438	7.36649	4.7848	6.93315	7.92312	8.24732	5.03672	5.68587
Sar1b	6.44939	6.35023	6.45281	6.85491	6.59263	6.96895	7.1759	6.474	5.31358	6.59744	6.01377	6.73892	5.47819	6.05063
Tcim	6.44751	5.71914	6.11884	6.00853	6.97721	6.82156	5.57457	2.63532	-1.38367	5.59076	-6.64386	4.33187	-6.64386	5.02995
Ufc1	6.4449	6.40194	6.45502	6.52396	6.3671	6.51248	6.5543	6.74115	5.60461	6.4643	6.37393	7.33766	5.72446	6.12853
Fam102b	6.44377	5.91965	6.72882	7.70495	6.6652	7.63355	7.66836	5.9402	3.24598	7.47959	3.31248	5.01829	2.00744	5.91455
Calm3	6.443	6.66402	6.87116	6.55962	6.15737	6.2194	6.50725	7.15193	7.36818	6.85823	7.22306	7.81823	7.66004	7.30114
Myl12a	6.44288	6.23974	6.67651	6.67523	6.53622	6.75325	6.645	6.84524	7.46891	6.47789	7.81795	8.03633	7.71226	7.09818
Lman1	6.44182	6.48436	6.54432	6.80599	6.72057	6.84474	7.17476	6.09119	1.97941	6.7628	5.09561	6.07806	4.2265	5.65598
Pbxip1	6.4397	6.34238	6.58613	6.76994	6.36522	6.73592	6.74368	5.75829	6.83143	6.83533	5.46476	6.57744	5.51718	6.59331
Gm34746	6.4397	6.01183	6.36088	6.42331	6.87081	6.89068	6.23748	3.19059	8.75253	6.48263	7.44159	7.11401	6.78899	7.31827
Mrps14	6.4387	6.45895	6.6008	6.87432	6.58506	6.41406	6.90739	6.95137	4.84161	6.68452	7.78611	7.55994	6.72618	5.99166
Hmgn2	6.43823	6.61608	6.52741	6.55066	6.41437	6.58709	6.25158	6.68942	8.13507	6.67623	6.62705	8.2218	10.7306	8.08151
Adap2	6.43608	5.55322	6.61846	7.69597	7.2102	8.14638	7.85205	4.87384	0.662321	7.2545	-6.64386	3.19061	-6.64386	6.02891
Ndufa11	6.4355	6.57521	6.51689	6.58599	6.46064	6.18946	6.48008	7.04047	4.8626	6.42713	6.84192	7.92805	6.60323	5.87442
Tpst2	6.43444	6.03245	6.28643	7.47394	6.97671	7.89197	7.81647	5.99943	5.21703	6.96276	6.56163	5.79805	4.95644	6.16566
U2surp	6.43389	6.38465	6.56736	6.75434	6.88001	7.1275	7.00263	5.18569	4.07639	6.80457	6.30219	6.47861	3.97322	5.67518
Mafg	6.43332	6.28873	6.40847	6.90454	7.03644	7.39078	7.13877	4.45422	5.64555	6.71185	4.45854	5.57423	6.34353	5.91803
Tsc22d4	6.43312	6.30017	6.59424	7.16178	6.88904	7.43127	7.36228	5.61579	6.95254	6.95535	7.04417	6.74083	6.6164	7.02928
Tm9sf2	6.43108	6.64397	6.63188	7.15711	7.01454	7.17953	7.47795	5.76297	5.3191	7.10922	5.54912	5.92468	4.53292	6.45982
Rp9	6.42981	6.58644	6.59603	6.3553	6.08731	6.14421	6.17744	6.18125	6.50927	6.53486	7.33642	6.75483	6.31762	6.35591
Vmp1	6.42663	6.0209	6.40998	6.94398	7.15629	7.26097	6.97229	5.04736	6.15217	6.62677	6.52559	7.13521	4.20725	6.34553
Phyhd1	6.426	6.07839	6.52609	7.47211	6.84054	7.4965	7.69229	6.87358	1.2181	6.90591	1.30235	3.12288	0.820617	5.75117
Vegfb	6.42583	6.63508	6.57492	6.28402	6.19149	6.00943	6.05132	6.93441	2.5426	6.54078	4.14567	4.65045	-1.4892	5.44057
Ciao2b	6.42414	6.10177	6.42755	6.35904	6.43365	6.56998	6.52946	6.59181	3.65175	6.31576	6.72256	6.44271	3.99439	5.40012
Mrps15	6.42335	6.19018	6.44598	6.52692	6.06523	6.45135	6.69245	6.42937	4.53719	6.29135	6.33705	6.62376	5.20326	5.4868
Ski	6.41961	6.2625	6.74145	7.10904	6.58463	7.26577	7.0508	4.96463	3.47982	7.05016	4.5918	5.04448	2.99962	5.61761
Ndufa12	6.41951	6.66245	6.60531	6.47815	6.59481	6.40956	6.5156	6.92994	3.86424	6.58821	7.26281	7.03661	4.79714	5.70964
Pros1	6.41934	6.39979	6.72034	7.2728	6.59074	7.07851	7.56922	6.31251	1.44437	6.9754	2.08639	4.44969	0.938415	5.7109
Mlec	6.41924	6.83963	6.62891	7.24777	6.90358	7.0606	7.54753	6.38161	4.38665	7.35703	5.32877	5.88689	4.81164	6.04573
Il10ra	6.41876	5.85728	6.52785	7.27369	7.04502	7.94353	7.49145	5.02374	4.67975	6.96506	5.99408	5.51202	3.18751	5.81817
Psmd7	6.41711	6.273	6.436	6.64011	6.98998	6.70027	6.9016	5.65044	3.58436	6.59723	6.23564	6.92065	4.88155	5.55769
Fkbp1a	6.41595	6.48097	6.50955	6.36474	6.25949	6.23358	6.34756	6.31737	3.2603	6.46484	6.68043	7.74487	3.21743	5.49001
Cd300a	6.41429	6.02183	6.30843	7.32748	6.93657	7.21554	7.47922	5.87077	7.58311	6.83915	1.42639	7.40227	5.37906	6.95324
Ndufv2	6.41372	6.40589	6.38676	6.37811	6.35078	6.21008	6.6144	6.60881	5.41176	6.34464	6.90938	7.61769	6.37215	5.82112
Bcas2	6.41366	6.4887	6.52665	6.80068	6.94695	6.83575	6.93363	6.44657	5.12131	6.56393	7.27265	6.99159	5.2035	6.05167
Rhog	6.4135	5.95665	6.52798	7.00244	6.73704	7.22731	7.18412	6.15366	8.37644	6.59134	5.97975	7.03304	7.23896	7.44122
Gnaq	6.41323	6.52561	6.69747	6.69783	7.12936	7.15044	6.78134	4.01138	4.22512	7.02998	3.29965	5.7524	3.76737	5.76771
Nr3c1	6.41267	6.20542	6.52594	7.30991	7.07442	7.37655	7.406	6.00487	6.48464	6.96885	6.72993	6.48644	5.64045	6.27085
Psmc2	6.40884	6.20059	6.43446	6.72633	6.78608	6.84754	6.95952	6.27196	4.96872	6.46061	6.47243	6.87076	5.95146	5.69534
Zfand6	6.40593	6.18892	6.36017	6.93605	6.87747	7.2285	7.25033	6.08366	6.61867	6.65126	6.49248	6.68695	6.10892	6.38892
Ctnnb1	6.40402	7.3373	6.74977	6.4685	6.47585	6.44568	6.44355	6.4043	5.48741	7.13302	4.85118	7.26056	4.17559	6.32347
Csnk2a1	6.40343	6.42226	6.56495	6.93612	6.74992	6.87347	7.13726	5.89457	5.57366	6.70414	6.90264	7.00982	6.1382	6.14578
Mapre1	6.40187	6.32153	6.65277	7.22403	6.86462	7.21227	7.27137	6.60793	6.18899	6.93353	6.46428	6.89738	6.35426	6.43814
Chmp4b	6.40157	6.50977	6.62405	6.50197	6.48163	6.3591	6.48514	6.77312	7.2287	6.78712	6.7752	7.14562	6.63654	7.18372
Chic2	6.40102	6.13648	6.29349	6.74353	6.96248	7.14423	6.97272	5.34276	6.44424	6.41711	6.86134	6.52764	6.31826	6.27034
Tmem205	6.401	6.69864	6.17073	5.32879	6.10024	4.79232	4.42406	6.12157	1.93192	6.01342	3.95947	6.06429	4.29475	5.21889
1810058I24Rik	6.40076	6.27541	6.56091	6.09813	6.22735	5.97514	5.93215	6.67535	7.4891	6.30447	7.03732	7.12833	6.70388	6.913
C1qbp	6.40019	6.37978	6.45692	6.31836	6.36403	6.30943	6.51924	6.5195	1.35215	6.4692	6.40542	6.23233	2.35598	5.5792
Cmtm6	6.39794	6.22841	6.38345	7.81714	7.01541	7.51933	8.26608	6.39829	7.0268	7.25776	4.20053	5.3056	5.48762	6.88025
Tspan13	6.39734	6.35594	6.14378	6.54605	6.77623	6.59149	7.00328	5.42504	7.28672	6.51542	6.06453	7.49143	4.2195	6.57113
Adh5	6.39666	6.36369	6.61339	6.65661	6.21693	6.23723	6.85783	7.00967	4.53638	6.44703	6.39126	6.44198	4.96941	5.51655
Hpf1	6.39647	6.78761	6.46221	6.08254	6.40623	5.85681	5.83272	6.3006	3.46885	6.33958	6.10182	6.5156	5.41998	5.46583
Sall1	6.39609	6.14131	6.33499	7.71885	7.02355	7.92048	8.05187	4.99909	1.28031	7.38639	1.37285	1.00014	-0.665487	5.91327
Ddx39b	6.39454	6.22217	6.34256	6.90571	6.74811	6.7018	6.9798	5.98072	4.10866	6.6213	6.76302	6.89701	5.47858	5.84646
Pgrmc1	6.39449	6.53979	6.07726	6.17484	6.49649	6.19326	6.46167	6.35364	4.42965	6.22516	4.1981	6.52328	3.40113	5.51022
Rbm26	6.39403	6.08065	6.42725	7.00265	7.19821	7.52395	7.37331	3.43736	4.21705	6.73385	6.03776	5.92349	3.70097	6.07284
Adssl1	6.39392	7.28453	6.16015	4.26623	5.79334	4.87237	4.47224	6.05467	4.96037	6.341	2.65739	6.32318	5.72697	5.87305
Aimp1	6.3935	6.38568	6.35515	6.07861	6.30331	5.77165	6.31893	6.8222	3.84293	6.30415	6.78719	6.58625	4.90772	5.45276
Denr	6.39326	6.4547	6.4486	6.73065	6.7553	6.73002	7.00121	6.38349	4.53539	6.79505	6.62388	5.94432	4.49234	5.82143
Lman2	6.39256	6.4369	6.48006	6.71203	6.80261	6.63617	6.99472	6.08619	6.69178	6.6219	6.76502	7.059	5.87597	6.50596
Rab3il1	6.39036	5.78032	6.49613	7.69572	6.9462	7.94474	7.9423	6.12561	1.76223	7.04501	-6.64386	2.85977	-1.42913	5.94713
Milr1	6.39036	6.40278	6.29409	5.83774	6.67338	5.71223	5.56365	6.072	5.17719	6.22852	3.15687	6.00194	6.21821	5.80311
Pnisr	6.38925	6.2654	6.17877	6.71588	7.1824	7.00451	7.11976	3.90839	5.59276	6.59688	6.82335	5.92464	4.65646	6.20394
Ninj1	6.38759	6.0655	6.56499	6.59931	6.54436	6.79879	6.57463	6.77469	6.71148	6.39161	4.31645	6.26267	3.67507	5.96205
Clec5a	6.38508	6.2705	6.38157	6.70846	6.59792	6.72546	6.95203	6.3286	5.49245	6.49149	2.34593	5.21316	6.70756	6.12353
Nme3	6.38474	6.78737	6.2696	6.31777	6.58677	6.17572	6.4449	6.42774	4.40149	6.43376	5.84777	5.9502	4.24089	5.58971
Adgre1	6.3805	6.4354	6.77144	7.35526	6.89343	7.01453	7.40565	6.77631	4.79795	7.06643	2.16327	5.55426	3.42481	5.77888
Phb2	6.38027	6.45903	6.54862	6.49762	6.67795	6.46038	6.59737	6.77767	5.0015	6.35624	6.99153	7.03082	4.90117	6.13347
Otud1	6.37999	6.92579	6.25379	6.26713	7.06325	7.0321	6.59633	3.40881	-6.64386	6.58691	4.75981	3.25871	-0.353748	5.06663
Eif4h	6.37451	6.58635	6.55621	6.72633	6.66742	6.67476	6.62113	6.34291	5.60041	6.72778	5.96175	6.86211	5.16426	6.17544
Pdcd10	6.37443	6.45383	6.55028	6.88933	6.8894	7.07634	7.17232	6.08537	7.40776	6.69752	7.43848	7.4338	7.13281	7.00967
Tgoln1	6.37437	6.88903	6.73273	6.37661	6.35905	6.5028	6.28177	5.42672	5.1725	6.98772	5.82856	5.61946	4.14364	6.15433
Sf3b6	6.37272	6.19393	6.43526	6.58399	6.65866	6.79666	6.87482	6.30463	6.96399	6.47257	7.76617	7.87347	6.81854	6.30359
Dgkz	6.37266	6.53349	6.38653	5.81341	6.50266	5.91948	5.96823	5.28557	3.50981	6.53104	5.3682	4.88839	3.57995	5.85685
Eif3g	6.37113	6.10306	6.06688	6.31755	6.2985	6.25929	6.50479	6.23172	3.57845	6.08792	6.90086	6.668	4.00164	5.13706
Ssr2	6.37037	6.48012	6.61874	6.7281	6.86581	6.81295	6.91037	6.40607	4.19815	6.55977	6.46314	7.38154	5.45859	5.82478
1110038B12Rik	6.37031	6.02389	6.37857	6.11013	6.21839	6.20104	5.79963	6.58347	2.087	6.08406	5.99296	5.54165	3.02828	5.08056
Chchd1	6.36945	6.45837	6.35225	6.34415	6.27423	6.05487	6.56096	6.50205	4.10509	6.3688	6.6418	7.02507	5.489	5.76521
Tgif1	6.36892	6.16764	6.52947	6.03293	6.42159	6.7176	5.05651	3.29338	2.71084	6.21817	3.56541	3.32571	-0.545206	5.25172
Fez2	6.36535	6.07478	6.24637	7.31395	6.64675	7.32885	7.511	6.54239	2.19761	6.93233	4.2679	5.67908	1.94323	5.51912
Spag9	6.36401	6.34015	6.39964	6.5765	6.89228	6.6314	6.29141	5.21716	6.11819	6.7449	6.11009	6.90612	5.19417	6.23658
Xlr	6.36014	6.49938	6.5754	6.69526	6.3983	6.70572	6.77347	6.65299	1.7988	6.49773	1.59294	2.93679	1.01882	5.33373
Gm14762	6.35863	6.03096	6.08166	6.52813	6.99735	7.12364	7.09033	1.71561	5.30382	6.70464	6.24443	5.83402	3.78027	6.20159
Sys1	6.35782	6.34763	6.45585	6.68819	6.51234	6.67287	6.89712	6.27998	7.10849	6.59772	7.06118	7.51751	6.38673	6.49838
Hsd17b11	6.35642	6.26511	6.0361	6.53834	6.26297	6.45148	6.77753	5.7892	6.37759	6.32349	3.66349	5.53957	4.94932	6.14369
Dnajc7	6.35383	6.13374	6.38359	7.01312	7.05794	7.35669	7.28458	5.71158	4.95994	6.7045	7.54137	6.29365	5.08953	5.9653
Leprot	6.35313	6.08602	6.33952	6.87176	6.59145	6.90257	6.97738	5.96965	5.07111	6.55836	3.83722	6.00093	3.87571	6.07596
Timm8b	6.35114	6.71593	6.41866	6.16128	6.24874	6.11124	6.27773	7.09881	6.64549	6.43816	6.0589	6.88964	5.74901	6.24574
Arglu1	6.35114	6.18043	6.21621	6.66294	6.97782	6.8924	7.20147	4.91097	4.37576	6.69072	6.55497	6.38583	4.80544	5.81003
Cdc37	6.34984	6.4067	6.5831	6.60216	6.54365	6.4001	6.6766	6.82002	4.92621	6.67408	6.75637	7.0673	5.69216	6.19182
Susd3	6.34953	5.41093	6.4308	7.64358	7.0654	7.99008	8.01475	5.88675	2.72362	7.05352	4.89848	5.74088	2.0035	6.17532
Igbp1	6.34941	6.32196	6.33589	6.08357	6.17298	5.81943	5.89161	6.80276	4.07808	6.00827	5.93355	5.62311	3.94803	5.34653
Psmd12	6.34848	6.06128	6.48131	6.57247	6.68235	6.86231	6.87782	5.65256	4.6769	6.55223	6.08085	6.59201	5.27623	5.73859
Snx17	6.34727	6.30578	6.52945	6.95306	6.51209	6.99788	7.1475	6.28391	4.36073	6.72942	5.30053	6.01102	5.00332	5.75785
Ociad1	6.34565	6.28445	6.10977	6.47138	6.4332	6.61397	6.8304	5.86835	3.47202	6.24058	5.69909	6.09864	3.77214	5.73279
Acbd6	6.34423	6.29784	6.32399	6.24463	6.26675	6.16199	6.18929	6.1989	2.62953	6.24951	6.78043	6.04867	4.45148	5.42633
Rwdd1	6.34236	6.24088	6.42575	6.23757	6.04754	6.27583	6.59348	6.56538	5.22399	6.45219	7.6332	7.22968	5.68812	5.99372
Epb41l4aos	6.34142	5.92013	5.84283	5.60688	5.9432	5.76093	5.38375	6.39495	2.28834	5.61571	5.83272	4.76508	0.388195	5.28649
Tomm5	6.34141	6.48417	6.44395	6.17951	6.22027	6.17075	6.4609	6.7288	4.03897	6.39535	7.18293	7.00849	5.06246	5.6246
Aig1	6.34064	6.91199	5.9516	5.54569	6.18044	5.61686	5.77868	6.10017	1.22963	6.20592	3.66633	5.82217	0.90541	5.00569
Atp8a1	6.33993	6.15474	6.47229	6.97627	6.94954	6.98538	7.26521	5.70949	5.87994	6.85371	4.26841	6.06103	4.21984	6.22048
Mthfs	6.33883	6.22245	6.09633	5.7817	6.34943	6.32312	5.95877	6.26314	5.44387	6.10077	5.6553	4.78112	4.71976	5.76955
Hhex	6.33849	6.17546	6.09646	6.90457	6.65429	7.02846	7.03379	5.29271	4.51789	6.48441	4.41011	4.87322	4.87733	5.67402
Pea15a	6.33787	6.22687	6.80846	6.15259	6.29514	6.08438	5.65006	6.08239	0.41695	6.58553	3.45058	5.52505	1.36359	5.09807
Mrpl51	6.33758	6.25844	6.46051	6.55017	6.72669	6.14968	6.70726	6.3109	4.88093	6.51223	6.29328	7.30093	6.0288	5.7968
Ms4a6d	6.33552	5.61976	6.97418	7.39588	6.98189	7.15753	7.65432	6.96327	1.88214	6.80909	4.47305	7.63674	1.47611	5.64242
Capns1	6.33505	6.57381	6.68468	6.59307	6.5433	6.10181	6.32358	6.67854	6.48189	6.64382	6.60109	7.34425	6.87369	6.63148
Selenow	6.3328	6.48114	6.76742	6.03657	5.98655	5.86661	5.59801	6.91269	2.45151	6.238	8.54925	8.09431	2.93524	5.62426
Ubxn4	6.3328	6.28421	6.58713	6.85445	6.74128	7.14573	6.9491	5.50713	6.54942	6.77175	7.06435	7.03689	5.84322	6.66352
Acin1	6.33159	6.03918	6.30404	6.73719	6.80618	6.95276	6.78411	5.0254	5.87115	6.75322	6.6955	6.58214	5.78022	6.49423
Commd3	6.33156	6.49052	6.53949	6.58252	6.7865	6.75293	6.84074	6.4799	3.80227	6.68515	6.23986	6.69609	4.74866	5.54958
Wac	6.32719	6.16928	6.25741	6.56144	6.91229	7.07602	6.9575	4.64919	5.67993	6.63626	6.41889	6.22721	4.93506	6.06353
Tmem167	6.32677	6.47371	6.57077	6.59239	6.66678	6.46155	6.64696	6.65342	6.6879	6.62809	6.96387	7.63428	6.78582	6.60756
Yif1b	6.32669	6.27497	6.4525	6.41475	6.5403	6.40237	6.70554	6.51568	2.48654	6.52588	4.86534	6.21922	4.1894	5.50342
Cldnd1	6.32658	6.21503	6.21264	6.63531	6.18937	6.58392	6.75932	5.76612	4.51881	6.3928	5.29353	5.79001	3.35203	5.8641
Hnrnpdl	6.32436	6.17042	6.41215	6.79691	7.1097	7.42466	6.6306	5.27745	6.03108	6.68537	7.32793	6.83332	4.98466	6.04679
Smim11	6.32363	6.30212	6.25336	6.31582	6.09905	6.12453	6.49833	6.62365	4.77085	6.21521	6.83371	6.72944	3.92047	6.03796
Naa35	6.32359	6.35753	6.43149	6.56598	6.67708	6.77311	6.72143	5.73218	4.82893	6.69249	5.11201	5.36039	4.19194	5.74556
Psma6	6.32152	6.0447	6.40249	6.58504	6.57159	6.82548	6.92026	6.2225	5.58814	6.46322	6.61784	7.36534	6.35093	6.01373
Tceal9	6.32096	6.52979	6.39096	5.72487	6.27076	6.06727	5.8322	5.9618	5.84527	6.21973	6.06469	6.01464	3.70693	5.69375
Kcnq1	6.32025	6.23111	6.16297	6.87355	7.45909	7.24395	7.28941	2.14681	5.50895	6.801	6.39343	5.36423	3.4034	5.51283
Nap1l1	6.31779	6.60474	6.61957	6.20987	5.91809	5.89448	5.6245	6.42929	5.20577	6.65521	7.09423	7.25282	5.31431	5.91374
Vps35	6.31652	6.57846	6.49431	6.73251	6.4075	6.57167	6.76858	6.4456	5.99409	6.792	4.89291	6.54261	5.6849	6.25151
Ptbp3	6.31631	6.37031	6.55583	6.95338	7.0836	7.18264	6.97217	5.35391	6.89514	6.90201	6.94648	6.80225	6.11675	6.98706
Sfpq	6.31563	6.30286	6.54294	6.99718	7.01436	7.39338	7.17006	5.44306	5.67316	6.91969	7.24761	6.93257	5.46447	6.3511
Mettl23	6.31339	6.25664	6.07937	6.45165	6.09459	6.25567	6.42662	6.56753	4.43138	6.22612	7.40627	6.41665	5.22788	5.54852
Clint1	6.31092	6.61443	6.41811	6.24307	6.68295	6.47223	6.40937	5.63478	5.70691	6.69429	6.74994	6.56509	5.99608	6.08495
Tbxas1	6.31037	6.53811	6.43325	6.75543	6.48755	6.90572	7.18185	6.07581	2.26851	6.8644	1.953	3.97707	0.73423	5.55755
Zcrb1	6.30811	6.42625	6.57141	6.50367	6.75373	6.70773	6.67961	6.37149	6.25555	6.57147	6.55295	6.87218	6.12218	6.60481
Dguok	6.30774	6.23724	6.15244	6.52111	6.4548	6.4235	6.70084	5.9268	3.83418	6.22217	7.08354	6.12635	3.76188	5.58907
Fscn1	6.30743	6.1644	6.64801	7.43961	6.6406	7.43435	7.702	6.09484	1.19823	7.15382	2.90094	3.43567	0.0234487	5.57675
Irf2	6.30529	5.85957	6.16769	6.90025	6.99171	7.18929	7.1467	5.01199	6.96266	6.59162	6.5195	6.75511	5.48423	6.84399
Psma1	6.30454	6.2042	6.54756	6.82414	6.89573	6.73688	7.11009	6.75993	6.00268	6.62832	6.6506	7.48884	6.40334	6.37977
Hnrnpd	6.30274	6.33925	6.5039	6.68981	6.70141	7.06734	6.72577	5.92003	5.57991	6.81966	7.12265	7.21953	5.89584	5.7837
Cd2ap	6.2987	6.18055	6.25438	6.84146	6.93895	7.0401	7.23602	5.67589	1.58185	6.87062	5.11563	7.14667	-0.279317	5.21341
Ubap2l	6.29812	6.09719	6.28873	6.52007	6.84456	6.7938	6.55675	5.3534	5.55686	6.51635	5.81843	5.77517	4.62632	5.81679
Mtpn	6.29795	6.4533	6.58523	6.68326	6.36385	6.51481	6.58719	5.35626	6.96801	6.82251	6.59078	7.29048	6.66659	6.78013
Zmat2	6.29742	6.22987	6.22051	6.20944	6.49263	6.20259	6.46682	6.20758	6.12586	6.35476	6.62186	6.53202	5.60969	5.76981
Spint1	6.29645	6.37015	6.08251	7.03659	6.37071	7.20522	7.4682	5.95413	5.14104	6.56762	1.03762	4.74398	1.67086	6.35637
Pcnp	6.29621	6.31234	6.24668	6.49336	6.74383	6.79162	6.8844	5.88765	6.05093	6.61743	6.87311	6.79334	5.07396	6.16615
Morf4l1b	6.29388	6.3145	6.3753	6.56814	6.30177	6.30971	6.37411	6.18843	5.72382	6.54955	6.24949	6.43151	4.81571	5.8656
Prdx6	6.29317	6.59385	6.20093	5.58848	6.0656	5.22556	5.19694	6.1513	7.39847	6.01159	7.67979	7.71105	7.87059	6.72248
Apbb2	6.28911	6.52665	6.22434	4.92786	6.38701	5.15735	5.10265	4.44514	-0.586504	6.19795	2.33958	5.01258	-6.64386	4.86345
Xbp1	6.28892	6.43952	6.48615	6.88171	6.96442	7.21771	7.09599	5.52581	7.0246	6.80364	5.17385	7.07662	6.01015	6.71747
Srsf11	6.28772	6.15794	6.28466	6.5934	6.84646	7.17982	6.90202	4.76533	5.89073	6.6023	6.66655	6.63935	5.05798	6.32873
Ghitm	6.28709	6.13579	6.37923	6.64201	6.46672	6.4735	6.50006	6.25013	5.29433	6.62499	6.69828	6.88205	5.33518	5.97143
Ppp1r10	6.28617	5.78035	6.14411	6.91554	7.42176	7.36055	7.19744	3.27557	5.36793	6.60138	6.39675	5.36185	4.416	5.83987
Mtln	6.28615	6.69766	6.42779	6.31929	6.11355	5.75226	6.21075	6.94762	0.32641	6.38184	4.90768	5.80974	0.664674	5.36506
Ndufs4	6.28519	6.44434	6.43601	6.44625	6.42049	6.19693	6.4594	6.26313	5.94564	6.43138	6.8932	7.34793	7.04015	6.16242
Smarca5	6.28467	6.40505	6.53302	6.72444	6.54015	6.93062	6.5679	5.82939	5.08387	6.89084	6.84268	6.77521	4.88754	5.44274
Rgs3	6.28382	6.10191	6.36275	6.03363	6.04663	6.86795	5.06051	3.67368	6.223	6.2399	5.40768	5.53413	5.00338	5.6296
Gnptg	6.28253	6.46093	6.03499	5.92633	5.93376	5.31423	6.07125	6.16373	3.36124	6.0302	5.97639	4.5663	4.02572	5.2182
Glb1	6.2825	7.137	6.23101	5.83574	5.85575	5.63422	5.44528	6.24831	0.823537	6.6487	2.58563	3.53403	1.86635	5.2018
Slirp	6.2816	6.27826	6.17809	6.02278	5.97133	5.77121	5.84091	6.4469	3.96586	6.14855	5.91508	6.2761	4.5784	5.15479
Pwwp2a	6.28146	5.88973	6.1021	7.02187	7.412	7.45425	7.31054	3.89646	6.40829	6.64477	5.93547	5.28208	4.46545	6.53429
Chmp5	6.28095	6.46617	6.34224	6.35291	6.29953	6.2312	6.3287	6.44604	6.90547	6.37912	6.39255	6.87331	6.04072	6.48479
Slc6a6	6.2809	6.20056	6.64415	6.74767	6.8431	6.75972	6.71224	5.01189	5.84628	6.90463	5.01537	8.2264	5.39007	6.31625
Usp2	6.2784	5.99937	6.07757	6.85786	6.86142	7.39092	7.18929	4.22445	3.23883	6.64841	1.98167	3.60265	1.38043	5.38875
Pten	6.27738	6.08717	6.25087	7.14877	6.76099	7.24903	7.66753	5.69899	7.8822	7.00222	6.46318	6.6002	6.8161	7.30207
Gng2	6.27515	5.78624	6.34637	6.98144	6.5902	6.91209	6.94386	6.18134	7.22828	6.4769	7.63108	6.63493	6.5559	6.52611
Ssr1	6.27467	6.57358	6.41873	6.66572	6.4372	6.37978	6.82188	6.48063	5.65331	6.75563	5.30992	6.78926	5.51733	5.86326
Gna15	6.27462	5.7376	6.28595	7.54206	7.15817	7.70747	7.93953	5.64885	1.74868	7.03364	4.23582	3.8798	3.70944	5.71099
Stub1	6.27334	6.23282	6.20228	6.40314	6.46253	6.60332	6.38008	6.34672	4.98552	6.49919	6.76332	6.61383	5.01543	5.66747
Tm2d3	6.272	6.10139	6.06265	6.60756	6.5717	6.62839	7.04461	5.82777	2.90216	6.27293	5.81429	5.69517	3.2525	5.17463
Commd7	6.2707	6.14697	6.32866	6.64339	6.53171	6.66764	6.80082	5.60781	4.90734	6.55672	6.5313	6.65302	5.03373	5.91409
Hmox1	6.27055	6.00731	6.46085	6.10824	6.5052	6.42788	6.39149	6.00009	6.74934	6.22494	2.68599	5.99305	5.36548	6.12909
Slc25a11	6.26876	6.024	6.39733	6.91826	6.48144	6.64006	7.04893	6.44356	5.98046	6.43331	6.16896	6.28368	6.2556	6.23657
Gstp1	6.26734	6.25081	6.0797	6.41093	6.0808	6.01554	6.43249	6.59801	3.17302	6.22619	7.86704	8.32361	4.17507	5.44406
Irf1	6.26721	6.00234	6.48688	5.76824	5.86251	5.84279	5.18657	3.13564	6.92162	6.17989	6.0743	5.26181	5.06306	6.24975
Twf2	6.26675	5.96107	6.38428	7.29322	6.97217	7.53033	7.8019	6.10973	6.75395	6.77951	6.65846	7.02542	7.29002	6.78726
Rab5c	6.2667	6.45421	6.5872	6.74979	6.33972	6.43793	6.82877	6.55095	6.53069	6.74549	6.19894	7.05529	6.74648	6.43203
Dkk2	6.26534	7.40652	5.23143	1.93966	5.77782	3.1448	0.529294	4.06405	-0.512501	5.94472	-6.64386	-6.64386	-6.64386	5.19613
Ppp2ca	6.26525	6.02478	6.1927	6.72344	6.48017	6.73631	6.75202	5.92307	7.07002	6.57241	6.80555	7.05157	6.17444	6.77564
Tcirg1	6.26469	6.16346	6.42856	6.63494	6.8369	6.90159	6.81859	5.0102	3.73637	6.6838	3.46088	5.48586	3.29973	5.47327
Tgs1	6.26459	6.10443	6.37878	7.11272	6.66389	7.21967	7.38231	5.88607	3.93429	6.79183	5.6441	5.29741	2.83507	5.64878
Hnrnph1	6.26416	5.99373	6.26748	7.00226	7.14955	7.49686	6.82376	4.83529	4.54176	6.64436	7.05901	6.24341	4.34497	5.73011
Tnfrsf1a	6.2629	6.0164	6.2547	6.70478	6.75862	6.83531	6.89892	5.51315	7.53389	6.51944	4.78034	6.65968	6.10745	7.12353
Ssu72	6.26253	6.41776	6.41721	6.70077	6.59401	6.77789	6.64911	6.73576	8.13943	6.54974	6.95107	7.49232	7.37558	7.18975
Rala	6.26232	6.22101	6.6252	6.73577	6.33434	6.84231	6.87874	6.51628	6.47728	6.59443	6.24462	6.32787	6.1628	6.27029
Ndfip2	6.25839	6.13995	6.15235	6.66976	6.22992	6.81128	6.94716	6.05807	5.00461	6.4699	6.24266	5.85787	4.41038	5.77161
N4bp2l2	6.25777	6.06391	5.87552	6.40496	6.86959	6.58903	6.77686	3.52258	5.14249	6.25147	6.62547	5.90328	3.98163	5.06979
G3bp1	6.25652	5.96128	6.47137	6.73411	6.42434	6.80813	6.38328	5.53285	4.12353	6.5782	7.24819	6.57935	3.95889	5.56397
Sra1	6.255	6.16044	6.18941	6.03492	6.23017	5.95652	6.13451	6.40839	6.62528	5.99889	6.51284	6.82276	6.02437	6.1108
Lilrb4a	6.2549	6.21446	6.77938	4.03916	7.08553	5.46825	2.63559	5.49538	7.93573	6.12872	4.77731	6.52041	7.05553	7.45324
Pag1	6.25464	5.965	6.14148	7.10413	6.90803	7.23617	7.31053	4.46438	5.63317	6.79102	4.14878	4.04829	4.6159	6.41039
Nek7	6.2525	6.32045	6.3305	6.60377	6.59094	6.68513	6.80698	5.78476	4.47976	6.55595	5.73321	5.14364	3.51414	5.36132
Hvcn1	6.25187	6.44503	6.3961	6.63547	6.54625	6.57671	6.31561	5.72759	0.338114	6.52963	5.6794	3.64421	4.21072	5.56091
Atp6v0c	6.25014	6.30243	6.42345	6.11052	6.80706	6.56171	6.32651	6.67723	6.00166	6.32935	4.0561	5.73214	5.42016	5.76592
Dst	6.24589	6.16814	6.59462	7.46872	7.10523	7.59277	7.68338	5.53117	-6.64386	7.4169	-6.64386	5.92134	-0.289153	6.15591
Trappc4	6.24474	6.21441	6.46322	6.51838	6.55483	6.64724	6.88373	6.4655	6.801	6.34552	6.65118	7.19459	6.86495	6.67175
Ankrd12	6.24452	6.24714	6.18873	6.03174	6.77145	6.45612	6.38198	3.3212	5.8242	6.45624	7.31849	6.27162	5.82143	6.22523
Ccl2	6.24406	4.99378	6.82225	7.71146	7.11583	8.25742	6.68112	4.53982	7.92203	6.88378	2.74315	6.73808	2.81735	7.01447
Adprh	6.24282	5.88352	6.23271	6.58628	6.49462	6.81504	6.99624	5.67053	7.02195	6.33845	5.62842	6.12805	6.3146	6.82447
Ctla2b	6.24005	6.05361	6.67411	6.49146	6.62667	6.58532	6.34893	6.71252	1.31516	6.3388	6.37703	4.58651	0.323172	4.93009
Alkbh5	6.23971	6.53296	6.60941	5.9894	6.14222	6.04167	5.7883	4.4333	4.58046	6.5167	5.61552	5.31632	2.07412	5.62197
Ikzf1	6.23944	6.04769	6.25384	7.25315	6.87222	7.50951	7.45526	4.69107	5.3454	6.91737	7.05656	5.94672	5.63978	6.28517
Akirin1	6.23916	6.74849	6.44492	6.64348	6.49296	6.77242	6.78332	6.3399	5.83851	6.77001	5.82801	6.00923	5.7035	5.96076
Naglu	6.23762	7.003	6.52734	6.13226	6.31367	6.04574	6.30884	5.72094	0.836957	6.77199	2.96173	3.54041	-6.64386	5.46187
Cnpy3	6.23419	6.17093	6.1627	6.50932	6.42666	6.76131	6.95677	6.12158	5.08987	6.34332	4.80449	5.76564	3.96552	5.69875
Pnn	6.2338	6.24487	6.2029	6.40762	7.03931	6.712	6.89284	4.58336	4.28177	6.58782	7.13094	6.39759	4.46978	5.74095
Gnb1	6.23363	6.20851	6.44126	6.66893	6.27821	6.4198	6.65441	6.21028	6.42167	6.68246	6.57717	7.30574	6.26692	6.72465
Rab10	6.2335	6.11417	6.42729	6.79006	6.67423	6.86219	7.04934	5.78073	6.49164	6.77762	6.94539	7.18609	5.99087	6.20476
Eprs	6.23262	6.64289	6.55021	6.46164	6.29121	6.26634	6.21308	5.87187	1.95523	6.59796	5.3165	6.01833	1.06649	5.65562
Cnot6l	6.23257	6.18308	6.0868	6.3564	6.72216	6.59103	6.61108	4.34943	4.90741	6.56817	7.22667	5.87118	3.22789	5.73784
Abhd6	6.22906	6.02608	5.81924	6.25868	6.51543	6.46223	6.77073	5.35226	0.885496	6.10432	2.1516	4.16503	-1.06558	5.50827
Socs6	6.22782	5.79373	6.13856	5.447	6.45392	6.11194	5.52347	4.28009	2.08026	5.99834	2.9346	3.63233	1.63264	5.35163
Tma7-ps	6.22763	6.27505	6.47904	6.13934	6.02404	5.93746	6.18501	6.87441	6.15559	6.30577	6.85001	7.12921	6.55845	5.84282
Mrpl17	6.22671	6.00631	6.14663	6.30457	6.16895	6.38864	6.23787	5.94942	4.8284	6.17666	5.78334	6.60566	4.49905	5.54622
Plgrkt	6.2264	6.28878	6.30923	6.16639	6.32403	5.82488	5.96032	6.56282	3.16655	6.10044	5.44165	5.74764	4.26192	5.40704
Mbnl2	6.22618	6.03562	6.14645	6.76179	7.10309	7.01313	7.25793	4.25535	5.74117	6.48379	5.11742	6.84122	4.40946	5.68042
Golm2	6.22608	5.94151	5.91492	6.43163	6.77362	6.78987	6.7166	3.56878	5.17686	6.27873	6.46776	6.41788	4.71868	5.92723
Oaz1	6.22552	6.40045	6.38772	6.2692	6.33244	6.32912	6.38631	6.81617	6.86656	6.51849	7.17255	7.03128	6.80821	6.71147
Gm16286	6.22436	6.02302	6.22488	6.50538	6.70459	6.7435	6.6705	5.83146	4.52543	6.23732	6.57281	6.09773	4.75343	5.32005
Ormdl2	6.22399	6.32542	6.2888	6.14829	6.00463	5.77947	6.42918	6.62485	3.93098	6.32033	5.42757	5.88064	4.18116	5.22949
Gm5643	6.22132	6.53554	6.76735	6.19293	5.80629	6.12588	5.83043	6.46576	1.68958	6.52585	6.67121	6.64109	4.10075	4.82257
Nfic	6.22059	6.08353	6.33539	6.83332	6.67261	6.86233	6.76925	4.92177	4.09545	6.89973	4.60436	6.38917	4.70547	5.76661
Septin10	6.21992	5.85408	6.00185	6.46838	6.80517	6.61809	6.78155	3.366	5.23813	6.68409	5.89525	5.60445	3.98689	5.97919
Dock2	6.21987	6.28129	6.55211	6.92734	6.53394	6.77674	7.09311	5.9618	6.03285	6.89632	7.53205	6.01178	5.27242	6.67629
Uqcrc2	6.21937	6.18816	6.25464	6.38318	6.46411	6.41361	6.64501	6.25822	4.71859	6.30774	6.81817	6.73903	5.21206	5.62484
Cd164	6.21772	6.5145	6.41967	7.49884	6.89039	7.50936	8.05131	5.64866	5.44858	7.30378	6.75572	5.5608	5.17328	6.52214
Mbd3	6.21633	6.38048	6.32374	6.49268	6.30475	6.3149	6.42221	6.67094	2.41091	6.3776	6.22099	5.38797	3.32322	5.17214
Stk17b	6.21391	5.21977	5.77537	6.35441	6.99438	7.068	6.25302	4.30909	9.62025	6.12698	8.68744	7.93083	7.56793	8.53986
H2-Q5	6.21283	6.03617	6.13404	6.45024	6.30948	6.61794	6.21078	4.43424	2.51104	6.32966	7.80348	5.51097	2.55427	4.44071
Dnajc19	6.21123	6.09628	6.27032	6.19705	6.24162	6.10984	6.55919	6.55435	3.34643	6.20639	6.36409	6.77893	4.64967	5.4861
Septin2	6.20977	6.22302	6.25147	6.57722	6.31442	6.49379	6.7504	5.83577	3.74213	6.55318	5.21979	6.44389	4.33206	5.51259
Rap2b	6.20913	6.95388	6.17877	5.32222	6.77957	5.5966	5.52888	5.33122	4.45033	6.11744	4.86084	5.12211	3.40503	5.85221
Csf2ra	6.2088	6.74128	6.48392	6.14821	6.92186	6.34762	5.9626	5.3016	6.47206	6.52091	0.0314206	6.47291	6.20927	6.68604
Erlec1	6.20797	6.78666	6.21895	6.29627	6.31121	6.2523	6.51859	6.1876	4.49415	6.6718	5.43579	5.59029	3.55399	5.65214
Pdia4	6.20734	6.53065	6.27277	6.48092	6.22749	6.57472	6.72268	5.56929	1.62062	6.44442	5.3015	5.38458	2.41769	5.54466
Emc6	6.20668	5.97723	6.33957	6.35697	6.29004	6.53026	6.59672	6.41656	4.8213	6.30228	6.74272	6.97683	4.95537	5.66119
Akap13	6.20572	6.2046	6.39419	6.99589	6.61426	7.02009	6.99402	5.51947	7.69226	6.72812	7.54876	7.17521	6.31735	7.30911
Atp6v1e1	6.20505	6.20803	6.38392	6.40551	6.37758	6.2654	6.57708	6.29277	7.1409	6.37819	5.48076	7.24735	6.99401	6.79824
Sdha	6.20232	6.12266	6.21879	6.46366	6.43462	6.37698	6.75041	5.76812	5.10375	6.32385	6.45097	6.36623	4.30662	5.87908
Mamdc2	6.20184	7.49073	5.37916	0.549494	5.46022	1.55234	-0.202357	4.93343	0.208116	6.22221	1.54767	1.41546	-1.31864	4.67787
Rock2	6.20091	6.13409	6.3928	6.99257	6.68706	7.09304	7.21129	5.01505	4.54479	6.93212	5.32716	6.23249	3.70152	5.61283
Cxxc5	6.20051	6.25383	6.22958	7.05814	6.63216	7.28522	7.31127	5.36074	0.378644	6.83551	2.81171	4.55556	0.11517	5.31749
H4c4	6.19966	5.11743	5.54355	6.38754	6.82597	7.04252	6.37902	4.93539	4.5436	5.95888	7.27349	7.08122	7.44078	4.95841
Mid1ip1	6.19903	5.9053	5.98773	6.51182	6.3128	6.70803	6.65689	5.47384	4.98658	6.40399	4.88791	5.4917	5.06034	5.86917
Emg1	6.19709	6.10528	6.20798	6.32668	6.70241	6.59276	6.38312	6.36835	3.78842	6.25051	7.28892	6.90252	5.01808	5.62064
Tmem243	6.19626	6.26524	6.21158	6.52667	6.32471	6.53206	6.75277	6.44131	4.77201	6.2742	6.0872	5.4879	3.8816	5.80117
Stard3nl	6.19622	6.43116	6.48223	6.60713	6.33765	6.78222	6.47776	6.27131	3.51513	6.46135	5.11881	6.1778	3.63378	5.80114
Prpf38b	6.19416	5.79319	6.09292	6.57426	6.82504	7.20064	6.90155	3.71299	4.45622	6.50008	5.79213	6.32131	3.84264	5.69181
Eif6	6.19406	5.8896	6.26925	6.37695	6.42847	6.54939	6.59944	5.91562	5.36226	6.15119	5.97671	7.01114	5.82659	5.78521
4933421O10Rik	6.18886	5.30891	5.6434	6.60273	6.64669	6.77195	7.00639	3.34885	2.66013	6.07265	3.86001	3.89443	2.87755	5.18676
Zmiz1	6.18855	6.30294	6.48913	7.26841	6.65314	7.34541	7.18045	4.79658	5.0154	7.00464	5.5193	6.03466	3.97481	5.9102
Fuca2	6.18624	6.37105	6.09692	6.44618	6.44624	6.26523	6.62596	6.55601	5.59624	6.3664	3.82384	5.80298	4.63538	5.52808
Fam167b	6.18609	5.36806	5.71152	6.37842	5.66585	6.11707	6.55533	6.08359	1.92113	5.75686	-0.261628	0.0866755	1.21149	4.55307
Cpq	6.18552	6.61922	6.00047	5.8178	5.68977	5.10794	5.20311	6.25632	0.940493	5.90587	3.59722	4.92286	-0.198704	5.31303
Gpbp1	6.18531	5.84333	5.96988	6.27022	6.45345	6.89534	6.71723	4.67708	5.77583	6.23508	6.83799	6.39048	4.88552	5.36181
Dpm1	6.18492	6.02953	5.88392	6.24613	6.19323	6.3533	6.67851	6.12512	5.94234	6.12563	6.34532	6.7342	5.58809	5.93602
Naa20	6.18282	6.47527	6.20993	6.07317	6.57	6.33103	6.30988	6.02761	3.22283	6.22078	5.16492	5.52572	3.70037	5.2762
Pfkl	6.18253	6.60236	6.36828	5.96421	6.09312	5.92177	6.21894	5.92388	4.38194	6.43664	2.32505	5.25507	3.955	5.37677
Dennd4a	6.18136	5.7816	6.16891	6.54103	6.47078	6.93986	6.58324	4.48437	6.78784	6.44954	6.03496	5.23295	4.97081	6.74083
Rassf3	6.18073	6.26693	6.36629	5.28664	6.23032	5.91539	5.05111	4.84578	6.31515	6.24095	2.43181	5.55894	4.75288	6.37516
Ifitm2	6.1803	6.21449	5.8614	4.65995	7.07658	4.55685	4.76006	6.06603	12.1656	5.74667	5.35727	10.305	11.1207	10.8932
Trappc6b	6.17975	5.99752	6.12335	6.28978	6.2227	6.46766	6.47572	6.31897	5.53723	5.9723	6.38726	6.54285	5.92742	5.88413
Plpp1	6.17948	6.42686	5.9935	5.46595	6.09211	6.02618	5.92302	5.34802	0.30857	5.82876	1.37458	4.66748	0.569681	5.1613
Cox16	6.17901	5.88992	5.92937	6.0969	5.85649	6.42278	6.44351	5.76917	3.41169	5.9754	6.15273	6.43429	4.42641	5.25005
Akap9	6.17791	6.50197	6.13187	6.63416	6.48975	6.47684	6.85454	5.51005	4.64554	6.69354	6.18177	6.40017	3.70724	5.88444
Fkbp8	6.17747	6.14718	6.10821	6.26848	5.96704	6.08204	6.41319	6.40801	5.92323	6.28965	6.32994	6.6522	5.77957	6.16027
Ube2s	6.17734	6.08301	6.32066	6.42813	6.58107	6.93036	6.49074	6.33173	6.72003	6.73904	7.72283	7.66963	7.52587	6.52965
Napa	6.17717	6.4767	6.21077	5.96252	6.00685	6.10944	6.13097	5.71931	5.34501	6.22649	5.69297	6.09947	4.42595	5.60468
Pip4k2a	6.17527	6.25579	6.26556	7.19859	6.68269	7.22304	7.60222	5.69437	6.31158	7.008	5.14002	6.8457	4.45569	6.25213
Eml4	6.17488	6.29769	6.10853	6.14938	6.2126	6.77524	6.34966	4.86297	3.29238	6.39241	5.81709	4.90451	2.16664	5.34343
Marchf5	6.17428	6.18119	6.33713	6.6237	6.44613	6.74795	6.64448	5.68284	5.09073	6.3409	6.60308	6.48167	4.71688	5.7829
Dpy19l4	6.17199	6.57042	5.91669	6.3593	6.24034	6.26451	6.45279	5.44208	1.1079	6.40428	2.71016	3.65125	0.471353	4.91831
Hdlbp	6.17121	6.23946	6.36546	6.50444	6.17707	6.51962	6.60422	5.49631	4.87017	6.52316	5.27786	6.4615	5.31949	5.90931
Plaur	6.17096	6.26564	6.08708	4.20629	6.18088	5.26711	3.33871	4.60379	7.95667	5.43097	4.08532	6.64354	7.83705	7.49509
Eif5b	6.16879	6.14203	6.51455	6.64015	6.67902	6.91093	6.59671	5.00331	3.51545	6.66864	6.32295	6.47893	4.27891	5.70187
Pkib	6.1679	6.40011	6.19615	5.86573	6.75483	5.66847	5.91028	6.21438	4.05923	5.96574	3.01952	5.00604	2.70814	4.94033
Pdcd6	6.16713	6.34317	6.21691	6.2847	6.01018	6.10183	6.14959	6.34101	7.33871	6.07062	6.7885	7.24394	7.06093	6.7621
Herc2	6.16672	6.30265	6.37821	7.32347	6.70112	7.00086	7.49167	5.52501	4.17528	7.02037	5.27586	5.65908	3.06417	5.69223
Ccdc47	6.16548	6.22807	6.15937	6.70251	6.53027	6.56509	6.94011	5.79107	4.23767	6.53781	5.99985	6.10777	4.45181	5.73653
Ppp1r12a	6.16529	5.96397	6.14577	6.54234	6.53943	6.78387	6.69572	4.65302	6.6661	6.53159	7.4786	6.30857	6.45972	6.40717
1700017B05Rik	6.16483	5.62429	6.01458	7.06341	6.85577	7.49665	7.15661	4.57781	2.70949	6.69975	4.00044	3.21256	1.63044	5.21631
Gadd45g	6.164	5.58412	6.14111	6.81847	6.95502	7.25468	7.37436	3.20442	5.81666	6.20457	5.54384	6.28918	6.34079	6.127
Ranbp1	6.16376	6.24902	6.4298	6.39453	6.34943	6.45674	6.59102	6.75114	3.24402	6.58593	7.1144	7.34482	4.70637	5.19131
Sbds	6.16248	6.12421	6.01544	6.28444	6.46296	6.38689	6.50921	5.78788	5.07153	6.25001	6.20684	6.22993	3.41619	5.60497
Itga6	6.16186	5.93384	6.45788	7.27759	6.86635	7.5384	7.57588	5.35632	0.93926	7.10736	3.23137	6.15811	2.447	5.84198
Papss1	6.16162	5.78508	6.34915	7.09495	6.52106	6.68234	7.11956	6.55966	2.63647	6.58502	4.28782	5.39805	3.04853	5.03908
Tmem219	6.16113	6.19532	6.21767	6.1722	5.71377	6.2145	6.32334	6.17138	5.08981	6.28485	5.41714	5.96186	4.0071	5.62372
Scpep1	6.16101	6.38119	6.20796	5.91436	6.55783	6.03683	5.61843	5.62781	-0.656482	6.27663	4.26111	5.09508	-0.574905	5.31337
Tspan31	6.15863	5.98414	6.23625	6.39286	6.3589	6.51802	6.51951	5.89177	2.77217	6.20762	5.67367	5.79449	1.30383	5.29664
Pcm1	6.15851	6.04285	6.14704	6.5435	6.61412	6.71951	6.4986	4.40097	4.52804	6.45345	6.16476	6.22642	3.85506	5.69427
Rab24	6.1582	6.0044	6.16593	6.56595	6.58955	6.58671	6.52483	5.93414	7.18023	6.28107	5.57291	6.14092	7.28943	6.77862
Txnl4a	6.15733	6.32879	6.01269	6.08404	6.25789	6.21449	6.21585	5.88784	5.33448	6.3443	6.528	6.24573	4.9287	5.48003
Hebp1	6.15701	6.00386	6.36468	6.82106	6.45902	6.52661	6.57053	6.20948	-6.64386	6.30727	-6.64386	3.9011	-0.0798575	5.46079
Higd1a	6.15251	6.25265	6.25382	5.98583	6.36981	6.06383	6.14081	6.33089	5.82258	6.22012	7.09818	7.41521	5.30728	6.22847
R3hdm2	6.15218	6.21512	6.22387	6.37844	6.69371	6.50336	6.33087	4.8064	5.61905	6.45421	5.84263	6.33871	4.73673	5.98115
Ptpmt1	6.15105	6.15998	6.12488	6.03219	6.32543	6.01462	6.11773	6.53649	1.69017	6.08973	4.63605	6.06516	2.37511	5.2776
Timm23	6.15074	6.02774	6.4177	6.60082	6.21384	6.7243	6.76195	6.09501	4.8167	6.42196	6.66468	7.06271	5.38668	5.72267
Rab11a	6.15046	6.03139	6.22131	6.77755	6.28645	6.94388	6.81588	5.88254	7.23078	6.4231	5.97282	7.29829	6.62187	6.8454
Fermt3	6.14902	5.80221	6.35459	7.21098	6.56747	7.26748	7.41882	6.27254	5.841	6.7436	6.10767	6.49107	6.38459	6.33991
Sarnp	6.14869	5.73066	6.08125	6.50432	6.59929	6.83078	6.8371	6.32811	4.51286	6.22627	7.12621	7.11346	6.03404	5.7837
Gtf2h5	6.14733	6.25137	6.30639	6.28153	6.17505	6.33906	6.2732	6.63078	5.79713	6.37268	6.50963	7.33109	5.98943	5.94151
Irf2bpl	6.14567	5.80021	6.16903	7.00423	6.46109	7.65394	6.87403	3.56527	3.3974	6.77362	6.03703	5.33124	1.53794	5.47536
Ahsa1	6.14523	5.99588	6.31552	6.55355	6.41041	6.18066	6.71955	6.55511	5.53675	6.20638	6.65019	6.86538	5.62408	5.62007
Ly6g5b	6.14363	6.1333	6.06134	6.28263	6.20316	6.26836	6.5475	6.28625	5.9569	6.19101	6.80579	7.02118	6.7058	6.03031
Rassf4	6.14354	5.69033	6.05291	6.59567	6.22429	6.67378	6.62593	5.42812	5.32994	6.25369	2.32208	7.45819	2.24583	5.79541
Atp6v1a	6.14211	6.69166	6.51134	5.85024	6.38328	5.87935	5.74411	5.54757	5.846	6.68901	4.44591	6.53271	5.5274	6.00025
Ndufs5-ps	6.14171	6.53146	6.32089	5.93192	5.87128	5.66465	5.91872	6.78763	5.29677	6.29195	6.35948	7.03142	6.14126	5.82284
Polr2f	6.14092	6.39292	6.21065	5.96725	6.03187	5.71171	6.06237	6.6275	4.61704	6.09288	6.66276	6.85603	4.20511	5.47268
Vdac1	6.14042	6.46947	6.47638	6.41563	6.18557	6.46493	6.44584	6.67127	4.34975	6.44891	5.11925	6.90083	5.58989	5.93339
Atp6v1d	6.13955	6.24882	6.44177	6.25716	6.40429	6.32513	6.43807	6.09439	6.39801	6.57124	5.90876	6.43179	6.37454	5.93192
U2af1	6.13828	5.93868	6.15865	6.44562	6.57084	6.83634	6.7683	5.72511	5.17731	6.26483	6.77316	7.32398	5.77832	5.79395
Commd6	6.13798	6.09127	5.907	6.14699	6.08728	6.25146	6.44076	6.21997	5.58505	6.23513	6.27967	6.22425	5.08351	6.00824
Cox14	6.13538	6.51673	6.32877	6.35694	6.24734	6.15226	6.53299	6.65599	6.6656	6.27733	7.04886	7.10928	5.54989	6.06725
Gm8989	6.13289	5.64524	5.61958	5.51277	6.7328	6.08222	5.84862	4.48328	4.73984	5.30498	6.81686	5.7565	2.72102	5.37418
Cul1	6.13147	5.96141	6.25242	7.05497	6.89555	7.05236	7.096	5.41337	5.2722	6.77173	5.93147	6.09043	4.0399	5.75613
Osgep	6.12987	6.25912	6.02322	6.37623	6.05888	6.07985	6.75294	6.3753	2.54752	6.23256	5.5302	5.84153	2.31344	4.82802
Cetn3	6.12968	6.06272	6.19594	6.40596	6.2573	6.3487	6.48661	6.57616	4.46715	6.3134	6.77189	6.87739	5.57008	5.51779
Vdac3	6.12791	6.00122	6.35346	6.81606	6.4087	6.58865	6.87894	6.67477	5.29636	6.50942	6.62133	7.44089	5.81482	5.98386
Tcap	6.1275	5.07936	5.5726	1.82391	5.23338	3.45478	1.16672	3.54468	-0.313338	4.171	2.16634	-0.342638	-1.23916	3.89341
Dnaja2	6.1258	5.96887	6.18355	6.46514	6.4013	6.71976	6.71	5.93424	6.73458	6.3779	7.08432	6.86092	5.85542	6.08947
Vps13c	6.12572	6.61574	6.13487	5.56814	6.21525	5.37503	5.49323	5.39407	3.97845	6.14352	3.75406	5.33443	3.78725	5.06219
Itpr2	6.12529	5.94357	6.40238	7.20846	6.74234	6.96855	7.32741	5.09141	4.56937	7.05506	6.00492	4.74512	4.05148	5.1307
Hcls1	6.12524	6.08925	6.44908	6.73252	6.32395	6.71087	6.82923	6.6426	7.35443	6.71232	6.51483	6.52626	6.93083	6.96003
Cyc1	6.12444	6.0768	6.2072	6.37188	6.03088	6.43135	6.46675	6.19475	4.51078	6.20024	6.60865	6.93724	5.55494	5.18941
Il6ra	6.1239	5.40127	5.98647	7.04347	6.76011	7.49722	7.52438	4.57626	5.81923	6.56229	3.3028	5.99902	4.07818	6.21569
Cers2	6.12378	6.02441	6.16814	6.333	6.50951	6.57131	6.66561	5.626	6.28053	6.209	5.32962	6.7331	5.49419	5.87967
Psmg4	6.12231	6.24574	6.15357	5.80351	5.9903	5.74766	6.01287	6.39218	3.31216	5.9579	6.57785	6.51433	3.2727	5.29289
Polr2k	6.1222	6.11283	6.15144	6.23602	6.34919	6.08989	6.56342	6.46905	6.0326	6.01817	7.14178	7.22951	5.94648	6.27732
Rap2a	6.12206	6.10673	6.17223	6.15016	6.43562	6.53511	6.48626	5.413	3.97088	6.28904	3.35142	5.67447	3.65938	5.84323
Tigd2	6.12098	5.84643	5.87661	6.33266	6.64259	6.75479	6.92243	3.8545	1.30214	6.20426	6.10906	4.94242	2.47284	5.19952
B230219D22Rik	6.12053	6.15216	6.00062	6.44522	6.46326	6.50129	6.73739	5.48827	4.85513	6.58641	5.54819	6.63019	4.89105	5.99746
Apoc4	6.11886	8.05392	4.9629	1.11314	4.54868	1.24879	1.62168	6.00113	-0.960872	6.32821	-6.64386	-6.64386	0.521461	5.23622
Cebpd	6.11812	4.71618	5.9886	7.47859	7.01128	8.06757	7.8812	5.26607	9.19387	6.43204	4.44558	7.81456	8.14456	8.2822
Derl2	6.11758	6.07819	6.25503	6.7345	6.53449	6.75956	6.91853	5.91083	5.09788	6.29502	5.74131	6.22308	4.76178	5.54404
Cd82	6.11703	5.75726	5.90247	6.68628	6.23938	6.89178	6.97925	5.60704	6.32	6.32784	7.2995	5.51659	5.27972	6.38822
Epsti1	6.11671	5.81328	6.11915	6.64449	6.2098	6.53067	6.76589	6.41305	5.11934	6.31724	8.2839	6.52232	3.30158	6.04774
Gspt1	6.11398	5.93974	6.3833	7.01018	6.35602	6.9815	7.12294	6.02757	3.40158	6.89072	5.86449	6.21259	3.31124	5.69825
Hk2	6.1138	5.98004	6.08572	6.6156	6.682	6.73525	6.87009	5.06013	3.4235	6.39041	1.3244	3.64717	3.24906	5.31798
Frmd4a	6.11355	5.72359	6.17987	7.37533	6.74064	7.66363	7.63635	4.47923	1.61908	6.99284	2.62346	3.13735	0.137099	5.56526
Dnajc8	6.11139	6.04772	6.03295	6.41012	6.35098	6.56261	6.63687	5.81598	6.06688	6.29669	7.01437	7.24241	5.79426	5.9944
Prpf4b	6.11027	5.75607	5.8427	6.21491	6.90411	6.53832	6.39304	4.54038	3.61161	6.24651	6.73623	5.90152	3.54155	5.05324
Fgfr1op2	6.10812	6.10278	6.21522	6.61198	6.29178	6.4564	6.74938	6.12032	6.58754	6.4116	6.69409	6.94355	6.48451	6.7686
Rnf187	6.10747	6.10278	6.02593	6.24774	6.11179	6.12434	6.45555	6.41558	4.54989	6.29089	6.76389	6.30744	3.44161	4.88455
Rexo2	6.10445	6.00888	6.31182	6.43836	5.88299	5.96851	6.42456	6.6744	4.32308	6.36242	6.76661	7.5953	3.42036	4.60101
Lmbrd1	6.1021	5.97947	5.80912	6.26931	6.33024	6.34931	6.38556	4.97975	5.62151	5.90543	5.8565	6.0149	4.56905	5.68413
Cux1	6.10205	6.30267	6.45968	6.66124	6.22257	6.50302	6.7039	5.95708	5.80621	6.74588	5.21706	6.13469	5.07721	6.04507
Cct6a	6.10198	6.24801	6.49064	6.64104	6.89246	6.88052	7.0313	6.30953	3.743	6.62415	6.82397	6.60913	4.09756	5.76581
Srsf6	6.101	5.81971	6.28188	6.78064	6.70541	7.17557	6.98346	4.95567	4.61161	6.51559	6.56629	6.29895	5.13143	5.94306
Atrx	6.10043	6.20671	6.31583	6.47093	6.93577	6.6322	6.96382	4.70428	5.57147	6.56452	6.76372	6.71736	5.27734	5.9328
Papola	6.10004	5.86152	6.07112	6.57532	6.42375	6.73519	6.85484	5.33561	5.05378	6.42243	6.54969	6.65629	5.15101	5.76353
Naxd	6.09953	6.40253	5.83895	6.00892	6.10705	6.07052	6.26615	5.63896	3.92946	6.09336	4.57234	5.78293	4.459	5.61808
Tut4	6.09554	5.95474	5.62492	6.35169	6.71339	6.62523	6.46095	3.86036	5.23103	6.27574	7.32761	5.34003	3.45541	5.88007
Ech1	6.09531	5.96436	6.17082	6.446	6.43663	6.4748	6.88166	6.23129	6.03741	6.36369	6.59582	7.19649	6.81886	6.31739
Peli1	6.0952	5.84392	6.21158	6.98912	7.00713	7.27084	6.93289	4.17635	5.15553	6.66142	6.37251	5.79778	4.25538	5.8887
Trim30a	6.09455	5.98316	6.31456	6.75423	6.53524	6.88469	6.97575	4.94236	7.58335	6.72323	6.43858	5.78623	5.43132	6.80751
Neu1	6.09453	6.3034	6.12961	6.14898	6.39801	6.16586	6.28948	5.31703	5.86625	6.23946	5.26668	5.68512	5.48237	5.82241
Slc2a5	6.09423	5.63266	5.95981	7.62075	6.57532	7.60194	8.12881	6.07814	-1.72291	7.03062	0.659719	0.629395	0.0620851	5.61975
Gsk3b	6.09215	6.08491	6.13281	6.7042	6.90947	6.75874	7.06107	4.64181	5.95179	6.68063	6.19858	6.16644	4.87642	5.91043
Cmip	6.09157	5.79866	6.32613	6.51246	6.16805	6.80293	6.29111	4.66235	7.4931	6.48796	6.09167	6.5151	6.19877	7.02339
Dnajc1	6.0915	6.12253	6.08677	6.38601	6.69215	6.49055	6.59197	4.93332	3.76153	6.46427	5.07074	5.83027	4.16358	5.42863
Thrsp	6.09061	5.58293	5.96918	6.932	6.2284	6.71938	7.11048	6.47296	-1.41831	6.42838	2.38743	0.510246	-0.66764	5.01946
Yy1	6.08973	5.64025	5.95161	6.43831	6.58526	6.5728	6.63595	5.35422	6.14999	6.33057	6.32124	6.6437	5.0695	5.84042
Vav1	6.08889	5.74971	6.10864	6.78394	6.6052	6.85578	7.10242	5.60801	5.80449	6.55041	5.07923	4.88787	5.08143	6.11896
Pon3	6.08878	5.9794	6.20551	6.7868	6.4647	6.6153	7.00101	5.76902	2.77766	6.59015	3.12287	4.07665	-0.0401719	5.41438
Nrros	6.08738	5.77443	6.00349	6.54393	6.75189	7.1983	6.95613	4.68069	6.17161	6.43189	3.84062	6.42983	4.89559	5.74588
Cpeb2	6.08443	5.84428	6.02549	5.76089	6.52743	6.12877	5.41939	3.6851	4.93485	6.05162	2.75989	4.3712	2.8056	4.99935
N6amt1	6.08354	5.64354	5.73035	6.13919	6.86191	6.5554	6.58765	4.33846	2.3329	6.04189	4.8949	5.299	2.41726	4.42465
Prpf40a	6.08344	5.99949	6.19749	6.27544	6.27606	6.673	6.68547	5.34727	5.25621	6.4859	6.43083	6.74802	5.46813	6.27386
Vim	6.08293	5.91602	7.60765	4.78725	6.55681	5.54118	4.2995	6.25373	11.4952	6.56157	9.47838	11.4812	10.5627	10.4299
Hfe	6.08281	5.87792	5.76943	6.77731	6.30961	6.83305	7.0672	5.78265	-2.5601	6.28665	4.07283	6.42124	2.05152	5.12543
Nudt9	6.08028	6.20673	6.0651	6.34198	6.17418	6.29546	6.58116	6.19934	3.11885	6.18186	4.63542	5.13396	2.83414	5.22097
Dnajb14	6.0794	6.37436	5.88914	5.44365	6.18564	5.51	5.56219	5.33008	2.88755	5.9258	3.29932	5.03291	3.57998	5.45834
Gm17768	6.07904	6.14929	5.97433	6.5427	7.1981	6.89963	6.93915	1.21951	5.31902	6.70454	6.30093	5.12515	2.92796	5.7109
Rpl7l1	6.07835	5.64267	5.91001	6.44341	6.53815	6.78702	6.78012	5.76745	4.66178	6.25476	6.16715	6.31712	5.22783	5.18658
Utp3	6.07416	5.82749	6.0763	6.08938	6.63385	6.48543	6.16022	5.04506	4.92174	6.15066	6.13432	6.1198	4.81462	5.41931
Saysd1	6.07389	5.8963	5.8325	6.20661	6.42407	6.50244	6.55883	5.45328	1.18088	6.02419	5.03731	4.91808	2.75954	5.43235
Ccr5	6.07317	5.63771	6.02279	7.95053	7.1681	8.43684	8.60736	5.34733	1.87442	7.15639	6.23261	4.87377	-6.64386	5.97959
Fam104a	6.07264	6.03316	6.07497	6.5042	6.71737	6.85712	6.50466	6.05779	7.04865	6.27723	6.85611	6.63612	6.47771	6.66252
Selenom	6.07143	6.56817	5.72529	4.37416	5.13692	4.11736	3.88894	5.86303	1.72722	5.50847	2.89588	6.33862	2.504	4.7673
Chmp3	6.07065	6.03076	6.0544	6.04135	5.9373	6.05936	6.4588	6.16539	6.20062	6.25002	5.27318	6.53523	5.57706	6.10736
Tnrc6b	6.06848	6.03998	5.9031	6.8863	6.80693	6.98791	7.1411	4.48079	6.24792	6.79232	6.90214	6.08782	5.7176	6.36737
Hp1bp3	6.06766	6.06768	5.97087	6.53359	6.23716	6.55177	6.70448	5.57997	5.20221	6.49269	6.77642	6.16525	4.72329	5.78431
Arrb2	6.06706	5.32906	6.12126	6.85879	6.7956	7.20738	7.00156	5.07135	6.15789	6.44707	5.59048	4.71314	6.4243	6.55757
Nutf2	6.06535	5.98865	6.12571	6.3749	6.12309	6.30845	6.36336	6.46625	3.07862	6.14922	5.49746	6.73026	4.23424	5.02826
Gm42031	6.06504	5.54049	6.21101	6.64301	6.67628	6.98326	6.99291	5.59475	3.74842	6.28749	4.65023	5.11498	2.75227	5.50299
Map3k8	6.06466	5.41206	6.03848	6.19402	6.15221	6.75264	5.09166	1.1351	6.21657	5.8814	5.31886	5.56569	4.85295	5.78171
Metap2	6.06218	6.18181	6.39411	6.56916	6.62677	6.59011	6.6244	6.38347	3.82368	6.68462	6.30233	6.82672	4.98493	5.88553
Arl8b	6.06168	6.11371	6.16397	6.48958	5.96455	6.27701	6.42003	5.67443	4.00502	6.57879	4.39376	5.64292	3.8864	4.85941
Irak2	6.06149	5.65555	6.15437	6.58868	6.65721	6.9312	6.19882	3.61053	4.11127	6.47266	4.25261	4.32361	3.27078	5.74728
Churc1	6.05991	5.97779	5.89845	6.13175	6.51357	6.20194	6.27319	5.51955	4.77291	5.98527	6.60065	6.57583	4.95588	5.90763
Tubb2a	6.05977	6.05357	6.32182	6.27106	6.41075	6.86367	6.16047	5.52801	2.87894	6.27604	1.70792	5.9887	1.90547	5.21913
Atp1a1	6.05782	6.76567	6.2393	6.14907	6.21607	5.95198	6.07983	5.94882	5.28691	6.55244	5.23933	7.42408	3.41049	5.56752
Ciao2a	6.05711	5.66308	6.0515	6.23814	5.75967	6.12243	6.06242	6.41429	5.77346	5.90168	6.18259	8.1562	6.91976	6.14048
Ppp1r18	6.05703	5.79497	6.21879	6.77898	6.10817	6.93843	6.79909	5.96897	7.07678	6.56679	6.85583	6.25368	6.37045	6.55887
Pnkd	6.05689	6.22155	5.96761	5.88805	5.62318	5.69845	6.08774	6.31224	4.17338	6.12334	5.80803	6.3338	4.10238	5.72773
Dpysl2	6.05553	5.71135	6.27308	6.81817	6.40984	6.50952	6.87649	6.34042	1.41692	6.46477	4.76641	6.31179	-0.549456	5.16968
Znrd1	6.05432	5.69157	6.03989	6.33365	6.60573	6.57287	6.37384	5.72146	5.51316	5.99588	7.20769	6.41936	4.31684	5.07593
Cct3	6.05395	5.93257	6.43324	6.6621	6.39935	6.63165	6.80188	6.22864	2.44991	6.29695	7.07592	6.64075	3.53878	5.39702
Sumo3	6.05222	6.05282	5.93026	6.28393	6.28852	6.15081	6.19056	6.18462	3.49102	6.06325	5.94592	5.83128	4.73072	5.51642
Tmem109	6.05176	6.01947	5.78556	6.07911	6.29809	5.80058	6.31041	5.81698	2.46536	6.0635	4.22585	5.55468	0.0488909	5.29966
Bnip2	6.05055	6.13038	6.38622	6.60452	6.704	6.70974	6.68961	5.76343	6.07906	6.57962	5.64097	6.9521	6.10318	6.14358
Klk8	6.04974	5.45085	6.74306	7.96327	6.2682	7.51932	7.92064	7.30543	1.58169	7.20791	7.01358	3.90811	-6.64386	5.74281
Wdr26	6.04749	5.96842	6.23612	6.72656	6.48342	7.16734	6.83071	4.95225	6.12088	6.65062	5.5707	6.92746	6.03891	6.62458
Snrpd1	6.0464	6.0065	6.08098	6.20179	6.52726	6.48456	6.24612	6.19407	2.94268	6.19655	7.06859	7.51506	5.56651	4.97483
Mapkapk2	6.04554	6.28371	6.27355	5.96514	5.97044	5.86187	5.58454	5.39522	5.64224	6.11829	4.44102	6.32328	5.71526	6.23557
Msrb2	6.04537	5.81497	5.61309	6.26842	6.26313	6.23882	6.4734	5.84189	2.76715	5.94616	-6.64386	4.38889	3.78261	5.37415
Hnrnpab	6.04482	6.26327	6.57602	6.85949	6.61693	6.92582	6.55327	6.05726	5.01194	6.8557	7.23263	7.24814	5.58373	5.88935
Morc3	6.0427	5.44152	6.21218	7.12619	6.72429	7.55373	7.28519	5.3876	5.68966	6.55087	6.24638	5.75015	5.49007	5.80406
Nrip1	6.04243	5.70577	6.04873	7.34241	6.88105	7.75057	7.97547	4.06478	0.290848	7.00247	5.22564	4.55751	-0.655496	5.85647
Atg5	6.0411	6.08799	6.20493	6.41269	6.48218	6.49086	6.59822	5.21678	4.88261	6.45769	5.49755	5.8167	4.66352	5.76662
Tmem223	6.04083	6.23322	6.03028	6.32462	6.13238	5.95701	6.53328	6.56565	3.47558	6.04722	5.64849	6.19377	3.64486	4.87202
Zranb2	6.04063	6.11616	6.1543	6.40877	6.7321	6.4198	6.73535	5.23468	4.17368	6.35206	6.28339	6.16789	4.48631	5.56395
Arid1a	6.04036	5.88614	6.12491	7.16402	6.65414	7.29372	7.26015	4.60482	5.24484	6.90303	6.52354	5.71783	4.67714	5.88923
St13	6.04019	6.01268	6.24289	6.28968	5.73038	6.19289	6.40034	6.11502	3.33254	6.5227	5.88689	5.87854	3.16391	5.29894
Usf2	6.04015	6.01651	6.13685	6.54302	6.17681	6.51325	6.60464	6.09214	5.5901	6.32159	5.59443	5.89958	4.23848	5.94187
Gadd45gip1	6.0393	5.91293	5.87319	5.96898	6.26581	6.0813	6.26358	5.6198	2.8405	5.96035	6.2214	6.19961	2.81843	5.06793
Dock8	6.03919	5.7845	5.96879	6.78658	6.51711	6.95055	6.82746	5.19446	5.78342	6.63985	6.30893	5.83744	5.65194	6.16764
Evl	6.03896	5.75509	6.12546	6.7502	6.20441	7.03029	7.00482	5.65199	-0.172152	6.45184	6.72257	5.73724	0.744457	5.64739
Axl	6.03837	6.74332	6.67429	5.80582	6.09057	5.1358	4.77227	5.90029	-0.597052	6.60688	3.30281	3.59373	0.332656	4.95275
Tnfsf12	6.03819	5.4204	5.84368	5.82854	6.15084	5.84661	5.7308	5.91728	-0.128535	5.51266	4.41734	4.93486	-0.499634	4.34538
Pin4	6.03776	6.01105	5.98628	5.67028	5.75908	5.29689	5.80074	6.5648	5.30436	5.75125	6.89398	6.74042	4.98454	5.6722
Lst1	6.03711	3.90357	6.11942	7.7943	6.91544	7.47743	7.96231	7.01692	9.2573	6.59625	4.86393	8.67413	8.05746	8.25728
Nsmce4a	6.03627	5.79615	5.74466	6.12423	6.14697	6.31918	6.34595	5.94704	5.86372	5.98051	6.90526	6.88953	5.33598	5.51287
Stard3	6.03614	5.68695	6.03458	6.90767	6.59749	7.11052	7.24177	5.12403	4.824	6.52777	4.05352	5.45861	4.44885	5.8132
Cirbp	6.03455	5.60366	5.68313	6.18685	6.39708	6.76792	6.52576	4.60342	5.35972	5.87399	7.23761	5.5499	3.98914	5.26441
Mrpl12	6.03284	6.07475	6.07382	6.05827	6.34694	5.92827	6.10469	6.44002	1.73556	6.16605	6.36827	6.6782	2.28409	5.13062
Snx2	6.03249	5.83988	6.07003	6.6123	6.52632	6.86115	6.63192	5.88272	4.2241	6.3775	6.45509	6.64614	4.59483	5.3167
Ssr3	6.03249	6.07675	6.18429	6.28377	6.28055	6.44453	6.37511	5.7342	4.98113	6.23309	5.81838	6.95593	5.49352	5.96972
Yeats4	6.03223	5.99923	5.91274	6.13548	6.14198	6.13796	6.21236	5.61068	5.00348	6.03941	6.09653	6.1195	5.48822	5.28203
Tmem33	6.0321	6.11688	5.98318	6.51575	6.16704	6.33594	6.69617	5.60221	4.334	6.12766	4.6789	5.92353	3.56455	5.37518
Slfn2	6.03197	5.29783	6.56795	6.76858	6.91256	7.05135	6.71626	5.47596	9.99777	6.4003	8.37681	8.32759	8.79901	8.79724
Psmb7	6.03165	6.02789	6.05268	6.23645	6.14482	6.37715	6.09496	6.04595	5.08263	6.19085	6.30037	6.95076	5.98605	5.57282
Lrrfip1	6.03116	5.57807	6.28641	6.49662	6.47567	6.51139	6.51892	4.97176	7.28421	6.42171	6.60778	7.04862	6.98254	6.81013
Acer3	6.031	5.68524	6.16689	6.3959	6.26678	6.85269	6.75572	4.73721	3.57098	6.35158	1.43805	5.99196	2.95703	5.38734
Resf1	6.02896	5.91285	6.12587	6.52831	6.87662	6.89712	6.94297	3.85088	7.95573	6.44811	7.06697	5.93491	5.83194	7.32822
Smagp	6.0288	5.2782	5.62301	5.48115	5.78349	5.46552	5.36278	5.98861	-0.175819	5.42642	3.68857	5.47665	0.483092	4.6812
Lpcat1	6.02868	6.33226	6.00351	6.3855	6.15739	6.45385	6.35873	5.07623	1.79855	6.49399	4.52176	3.60527	2.69689	5.01681
Cr1l	6.02829	5.79416	5.85231	6.2189	6.40253	6.24957	6.53675	5.73071	6.13696	6.12415	5.31254	6.4337	4.96302	6.0379
S100a13	6.02756	6.17148	6.20434	6.43539	6.03725	5.89895	6.25858	6.58719	6.91007	6.24193	7.76761	8.22729	7.92748	6.9489
Ube2h	6.02707	5.83121	5.87843	6.21155	6.16225	6.44674	6.69685	4.79426	7.3828	6.24355	5.91731	5.89251	5.26094	6.59907
Rhoh	6.02661	5.74556	6.16515	7.21704	6.54113	7.68248	7.28144	4.8168	3.00942	6.55167	7.21867	3.94428	3.13441	5.21703
Bptf	6.02325	6.00479	6.20124	6.42694	6.6267	6.89994	6.86548	4.60462	4.95561	6.62632	6.81398	5.90377	4.43946	5.78378
Pigp	6.02263	6.10745	6.15354	6.24843	5.98082	6.25441	6.22619	6.29599	1.73886	6.27135	5.8889	6.23351	1.29257	5.29822
1810009A15Rik	6.02158	6.01546	6.05786	5.99671	6.18537	6.14139	6.15063	5.98814	5.81805	6.03282	6.7617	6.74474	5.21658	5.61211
Eif3d	6.01686	5.80032	5.99209	6.24917	5.73955	6.10395	6.53641	6.11455	4.0432	6.09527	6.28145	6.73367	4.28733	4.95655
Leprotl1	6.01579	6.15527	6.11427	6.42849	6.11043	6.07868	6.49177	5.92264	6.96102	6.44101	8.01159	6.55573	6.18438	6.5604
Edem1	6.01522	6.1225	6.38936	6.69643	6.41058	6.8652	6.76065	5.63986	5.12751	6.68512	5.04769	5.97795	5.23123	6.00998
Sh3kbp1	6.01448	5.92038	6.12025	6.43058	6.21129	6.36252	6.46529	5.34046	5.07986	6.23349	6.68092	6.00826	4.90518	5.41796
Fam162a	6.01276	6.61891	6.17311	5.55107	5.47651	5.20302	5.2427	6.03891	5.55322	6.04988	5.98538	5.72976	4.83623	5.98076
Pepd	6.01266	6.00473	6.25474	6.38935	6.37102	6.3497	6.44083	6.35122	0.0526045	6.10826	4.82577	6.10296	1.42855	5.07717
Dcun1d5	6.01223	5.68979	5.98146	6.32753	6.26306	6.69899	6.51513	5.23139	4.53901	6.20909	6.82747	6.50063	5.13293	5.68625
Myh9	6.01094	5.77881	6.47961	6.81939	6.59446	6.24544	6.62682	6.13501	7.53765	6.84966	7.66481	7.59294	7.47018	7.41812
Tagln2	6.00964	5.71004	6.40819	6.21261	6.31383	6.70029	5.52281	5.69318	9.64369	6.40114	8.43853	9.30639	8.28152	8.51479
Slc12a2	6.00954	6.46624	6.1087	6.56676	5.8951	6.19951	6.44037	5.48803	-0.0146412	6.52435	2.3696	6.29724	-6.64386	5.36006
Pts	6.00897	6.07042	5.81854	6.31911	5.9935	6.25306	6.22629	6.16665	5.77228	6.23844	4.94592	6.01176	5.0047	5.83785
Mgat1	6.00687	5.58608	5.79012	6.64847	6.31726	6.89498	6.89074	5.08082	4.4102	6.39659	5.80534	5.48132	4.48461	5.45086
Cggbp1	6.00681	5.41798	5.88841	6.43161	6.51676	6.9054	6.5947	4.95901	6.43666	6.22554	6.79612	6.40991	5.92499	6.17333
Nt5c	6.00666	5.66694	5.9689	6.03965	6.38196	5.92731	6.15617	5.82439	2.2217	5.85295	7.63665	7.02521	4.39222	4.48114
Acaa1a	6.00619	5.77452	5.91426	6.21497	6.0584	6.3635	6.29084	5.30686	6.00866	6.00315	5.67539	6.62693	4.94717	6.01721
Snora19	6.00542	5.71663	5.83958	6.47378	6.73128	6.85084	6.97544	4.53268	6.19222	6.31182	7.00545	6.05677	5.33922	6.03417
Mir3084-1	6.00541	5.71662	5.83956	6.47376	6.73127	6.85083	6.97543	4.53267	6.19221	6.31181	7.00543	6.05676	5.3392	6.03416
Mir3084-2	6.00541	5.71662	5.83956	6.47376	6.73127	6.85083	6.97543	4.53267	6.19221	6.31181	7.00543	6.05676	5.3392	6.03416
Pianp	6.00436	7.21892	5.71052	3.31796	5.16162	2.63687	1.49588	4.92712	0.847712	6.11674	2.12684	-0.397957	-0.71382	4.56434
Ophn1	6.0041	5.44821	6.04476	7.37832	6.97659	7.62181	7.71315	4.85469	0.633727	6.69564	0.00951413	3.07311	1.04767	5.23547
Hint2	6.00251	5.82916	5.90251	6.06033	5.94744	5.79785	6.20906	5.99394	1.86661	5.87861	5.29241	5.87457	2.80866	4.39669
Tial1	6.00225	5.59477	5.83609	6.29269	6.30424	6.65781	6.25653	4.91349	4.09674	6.02197	5.62441	5.61052	4.04006	5.21414
Snx20	6.00182	5.32912	6.10494	6.4758	6.6427	6.94047	6.64279	5.54365	7.43114	6.05313	5.07052	6.36945	5.96704	6.59561
Gpcpd1	6.0007	5.76055	5.84072	5.57143	6.34788	6.18702	5.69136	2.16978	9.04425	5.74946	5.56373	7.44631	6.18321	7.92887
Ndufa9	5.99912	5.86931	6.10473	6.34986	6.11758	6.19428	6.75369	6.01463	2.4036	6.15322	5.60702	6.03874	3.80224	5.4754
Sdf2	5.99829	6.35067	6.14695	6.09524	6.32943	6.16435	6.3314	6.1016	5.59378	6.29356	6.04717	6.37017	4.95353	5.69942
Siva1	5.99786	6.47375	5.85615	5.24458	5.86308	5.22575	4.88014	6.23825	4.32565	5.95712	5.56372	7.25476	5.31896	5.07179
Arrdc4	5.99671	6.46033	5.62069	4.92177	5.37564	5.26921	4.63365	4.37971	5.30818	5.58713	4.15474	3.82417	3.38534	5.42867
Rab4b	5.99646	5.81388	5.74668	6.16156	6.03129	6.25211	6.51009	5.80227	6.67394	6.09138	6.27897	6.24935	6.52811	6.20791
Prkcb	5.99579	6.07396	6.32512	6.67417	6.52648	6.37726	6.74708	5.50069	6.23728	6.62242	5.90608	5.89678	5.97434	6.17497
Flt1	5.9945	7.12387	6.10503	2.9274	5.77011	3.74648	2.41015	4.50105	1.33896	6.45483	4.03948	9.22628	4.13312	5.08813
Aamp	5.99441	5.89352	6.04562	6.30839	6.1042	6.30473	6.30896	5.93333	5.05339	6.14982	5.92809	6.05888	4.59949	5.22068
Rbmxl1	5.99434	5.64198	5.98413	6.39359	6.36457	6.67881	6.42324	4.81914	3.71129	6.13373	6.01115	6.10172	3.49204	4.93801
Ssbp1	5.99317	6.18737	5.97532	6.22668	6.44961	6.62415	6.75182	6.01984	3.85832	6.03794	6.21633	6.02966	4.91383	5.64902
Eif4e2	5.99288	5.80822	6.19076	6.37064	6.32367	6.6572	6.62318	5.64162	6.08824	6.3518	6.58089	6.67182	5.70099	5.94333
Pgd	5.99159	5.85555	6.36302	6.44409	6.31731	6.39125	6.32423	5.646	7.89725	6.3459	4.17698	6.92129	8.06726	7.61736
Rpl31-ps12	5.99137	6.10053	5.93191	5.74879	5.45592	5.16332	5.52268	6.49682	3.82359	6.07503	6.35557	5.9587	4.47634	5.46899
Pam16	5.98968	6.00939	6.02692	6.17036	6.12553	5.96214	6.31147	6.37329	3.64649	5.93294	6.32231	6.40117	2.61965	5.34764
Clcn4	5.98874	6.10924	6.0213	6.68662	6.39313	6.73208	6.74452	5.08566	3.29914	6.4433	4.39791	5.46751	2.73673	5.26999
Il6st	5.98845	5.63995	5.75681	5.67338	5.9712	6.20424	6.09224	4.97217	-0.504197	5.82403	2.77089	4.58852	-0.629547	4.92207
Mrpl57	5.98706	5.73342	5.89955	6.14269	6.04634	5.94314	6.30136	6.10597	4.94628	5.97146	6.85171	7.17224	6.05457	5.63381
Eif4a3	5.98621	5.56773	5.99228	6.174	6.49247	6.40153	6.47653	5.26693	4.29648	6.07062	6.24281	6.40599	4.93376	5.39299
Matr3	5.98516	6.05604	6.04343	6.22336	6.31281	6.51008	6.31768	4.9799	4.79455	6.41832	6.50568	6.03977	3.80106	5.1144
Ppp3ca	5.98364	5.84566	6.17495	6.81241	6.65775	6.99833	7.05039	4.61823	5.82808	6.77245	5.77487	6.31122	5.45441	6.04174
Rbm8a	5.9832	5.85773	6.13598	6.41945	6.56791	6.64028	6.67358	6.21521	5.91337	6.03064	6.95065	7.18072	5.68166	5.91782
Khdrbs1	5.98235	5.97055	6.25705	6.39843	6.70001	6.5792	6.56234	5.8091	4.84753	6.46764	6.67228	6.25057	4.20978	5.87404
H2az2	5.98193	6.01471	5.89881	6.2827	5.80034	5.77339	6.19632	6.42734	6.27769	6.51468	7.81554	7.84518	7.05103	5.75757
Gm8624	5.98186	5.84225	5.82452	5.317	5.85509	4.45228	5.40358	6.51265	3.61297	5.32688	6.91012	5.98366	3.68405	5.2965
Rab18	5.98021	5.99862	5.97099	6.38204	6.27824	6.38206	6.58208	6.09933	5.44455	6.25897	5.95819	6.75784	4.70511	5.33791
Mrps16	5.98019	5.90655	6.00174	6.04834	5.89523	5.95501	6.289	6.27907	4.86897	5.96904	7.34244	7.03508	5.61515	5.6213
Mindy2	5.97958	6.05135	6.00088	6.50244	6.16817	6.27444	6.42915	5.1212	4.75174	6.54195	4.98915	5.61233	4.3437	6.03337
Tcp1	5.97836	6.06678	6.16181	5.92052	5.9392	6.04994	6.12711	5.7251	1.67741	6.18571	6.62365	6.72724	4.1359	4.50508
Akap8l	5.97807	5.41977	5.66354	6.37947	6.48089	7.10655	6.58874	3.59659	3.53118	6.15705	5.65267	4.94756	2.52043	5.20915
Psmc3	5.97806	5.71278	6.1351	6.43086	5.90426	6.0913	6.45626	6.47494	4.30341	6.06194	6.12874	6.89715	5.50159	5.33605
Rpn1	5.97639	6.41831	6.01619	6.31416	6.15022	6.16575	6.48564	5.52196	3.68609	6.4213	4.87579	6.63191	4.26087	5.4341
Aga	5.97601	6.23732	6.22348	6.38849	6.29883	6.4878	6.62329	6.29972	1.48612	6.18243	4.52826	4.90477	2.71149	4.96104
Ccdc85b	5.97597	5.9603	5.57564	5.43182	5.91917	5.83866	5.5709	5.76496	3.47381	5.63156	6.7899	7.02087	2.71266	4.72694
Rilpl2	5.97559	6.35027	5.68887	5.17707	5.52465	5.60156	3.12751	4.28467	5.69924	5.62087	5.35587	5.6622	5.40052	5.83051
Acap2	5.97498	5.80428	5.98101	6.64933	6.52724	6.62011	6.96203	4.77511	5.91373	6.4214	5.34315	5.87423	5.60796	6.39363
Mrps36	5.97492	5.98115	5.96576	5.50053	5.83397	5.41835	5.68113	6.08924	1.16808	5.67875	6.00969	6.24883	3.68185	4.87404
Cmpk1	5.97327	6.13411	6.21417	6.4375	5.91428	6.2262	6.26593	6.59835	5.90117	6.18088	6.9775	7.43937	6.50334	6.23293
Cd72	5.9728	4.78728	6.8289	5.87043	6.57121	6.07488	5.41721	6.23767	1.0376	6.10542	6.33529	3.29531	-0.491546	4.55028
Ddt	5.97226	6.01138	5.99747	5.65002	5.45091	5.38618	5.84496	6.3165	2.88627	5.92038	6.4309	6.52078	3.49005	4.79523
Ctc1	5.97164	5.21346	5.886	7.06378	6.52247	7.26337	7.26266	5.09279	2.92892	6.41427	2.97716	3.70451	1.20441	5.22796
Ddx17	5.96963	5.99816	6.06133	6.60202	6.53838	6.77231	6.82734	5.27391	4.19214	6.52564	5.71383	6.10034	4.32452	5.71192
Renbp	5.96859	6.03892	6.10292	5.78652	6.19191	6.1174	5.96916	6.01834	-0.0784696	5.84425	1.28532	4.12505	0.245858	5.39172
Srp19	5.96781	5.84443	6.07853	6.36075	6.31896	6.40792	6.5215	5.89103	5.24198	6.24348	6.64923	6.77259	6.12925	5.74078
Pdap1	5.96756	6.09367	6.13006	6.0744	6.25889	5.91307	6.06784	6.36075	4.46717	6.27411	6.17545	6.63658	5.15976	4.61173
Ttc14	5.96687	5.79934	5.86959	6.4166	7.12885	6.55338	6.77486	2.99736	4.65767	6.16759	6.29025	5.71319	4.38995	5.81144
Hck	5.96675	4.77954	6.21137	7.12272	6.64034	7.44215	7.36999	5.89195	7.49449	6.35038	3.56863	6.82257	7.87423	7.31812
Glg1	5.96555	6.15856	6.07414	6.52042	6.22529	6.30904	6.5607	4.78864	5.33637	6.48821	5.68614	6.40094	4.50484	5.35136
Arid5b	5.96491	5.7577	5.70585	5.74831	6.20212	6.06375	6.05626	3.5988	3.9489	5.78368	5.38214	4.94436	4.23851	4.73628
Synj2bp	5.96379	5.78578	5.85342	6.27147	6.42336	6.44882	6.67665	4.78225	3.99964	6.29346	6.66325	6.05426	3.80926	4.99985
Gm12669	5.96375	5.72316	5.83115	5.86241	5.59411	5.7316	5.84865	6.24604	1.19567	5.84208	6.03626	5.99339	3.01065	5.00384
Tlr7	5.9614	5.74422	5.83238	6.52068	6.57609	6.82714	6.99603	4.53885	3.24294	6.24926	0.456599	4.81642	2.2107	5.32964
Ulk2	5.96074	5.91147	5.79752	6.84702	6.28697	6.80323	7.22319	5.33671	3.84597	6.45388	4.19852	4.89507	1.93713	5.46219
Srsf10	5.96035	5.88609	5.87168	6.57942	6.56668	6.68988	6.81594	4.66946	5.20391	6.19529	6.27461	6.47419	4.40778	5.1939
Uap1l1	5.95955	5.98228	5.93685	5.5303	6.08199	5.91736	5.53489	5.94202	3.13356	5.93346	3.48998	4.124	3.34301	4.92197
Grpel1	5.95939	6.09481	6.0256	6.06524	5.88329	6.06707	6.03688	6.1569	4.73824	6.16691	6.27428	6.80904	5.27061	5.35629
Rdx	5.95938	5.91095	5.95082	6.52418	6.24712	6.84631	7.06948	5.68609	4.97204	6.54855	6.43165	7.0846	5.21356	5.29815
AU020206	5.95929	6.0352	6.17563	5.94561	6.27174	6.04344	5.91702	4.44799	-0.568793	6.31642	5.35659	2.44922	-6.64386	5.09827
Wapl	5.95927	5.83957	5.93258	6.35426	6.49563	6.83821	6.54277	5.13406	5.56276	6.49828	6.17839	5.77791	5.11408	6.12128
Txn2	5.95915	5.9397	5.97502	6.01477	5.99751	5.94569	6.01192	6.36046	4.03537	5.95348	6.29903	7.08356	5.05733	5.44457
Pgp	5.95839	6.15325	6.02736	6.16629	6.06409	6.3707	6.32455	5.40437	5.3334	6.26402	6.30388	6.76458	6.35363	5.45035
Igsf6	5.95794	4.56762	6.17735	6.43351	6.6473	6.52554	6.62451	5.64254	7.4538	6.04335	1.8136	6.90235	7.21631	6.62553
Taf7	5.95715	5.66217	5.81458	6.12932	6.47316	6.79159	6.29602	2.91159	5.69374	6.13673	5.93511	5.1826	4.5418	5.98802
Srp72	5.95698	5.90708	5.98431	6.33078	6.20258	6.26644	6.58235	5.68211	3.98534	6.37265	5.82179	6.14194	5.04999	5.32933
Ndufb4	5.9568	6.0815	5.87053	5.90447	5.66688	5.75831	5.94712	6.31944	4.57325	5.83998	5.65088	6.37925	5.30608	5.50246
Fkbp3	5.95619	5.53859	6.05701	6.13063	5.98682	6.00211	6.13122	6.01602	2.54525	6.00202	7.84289	6.8136	4.3528	4.93931
Gpr65	5.95416	5.9522	5.54452	4.63154	6.27676	5.35564	4.49513	4.77299	4.42046	5.20011	5.87754	4.38968	3.69693	4.77415
H13	5.95357	5.88393	5.84763	5.79651	6.15871	5.84997	6.44049	5.63483	6.52617	5.83885	6.25331	6.86486	6.12792	6.09047
C1d	5.95331	5.7375	5.89686	6.23092	6.25746	6.37234	6.46464	6.19898	5.43466	6.00153	6.2842	6.69152	6.06113	5.45628
Clptm1	5.95322	5.9104	5.80111	6.0773	5.91425	5.85654	6.28015	5.14978	3.05001	6.02067	4.31826	5.23742	3.51271	5.04329
Nfkbid	5.95185	5.73357	6.61195	6.72318	6.03704	7.19281	5.23799	2.31997	6.53244	6.60102	6.10889	4.82717	4.18814	6.51116
Ift20	5.95153	6.03857	6.00858	6.21655	5.74943	5.90834	6.58533	6.0299	4.73668	6.20807	6.1327	6.8687	5.71872	5.26284
Naa38	5.95113	6.01101	5.85553	5.78222	5.82983	5.75833	5.97427	6.32939	4.03506	5.98003	6.06855	6.44266	4.72038	4.83225
Yipf3	5.94984	5.65093	5.71889	6.06656	6.02606	6.279	6.39991	5.58532	5.35572	5.95505	6.32591	6.30971	4.67861	5.66833
Mrpl54	5.94983	6.21152	6.24302	5.89877	5.83536	5.56553	5.86055	6.51521	4.61502	6.05653	6.49973	7.01907	4.89091	5.36473
Bub3	5.94901	5.68959	5.75471	6.34632	6.14153	6.31657	6.55166	5.62916	4.96184	6.09561	6.3941	6.56338	5.77629	5.70171
Acot13	5.94891	6.06492	6.0091	5.98279	5.8749	5.98978	6.02419	6.31034	3.07958	5.97711	4.44331	5.46018	2.85456	5.14697
Zfp467	5.94877	5.46754	5.94731	6.28311	5.75417	6.19738	6.45659	5.95443	1.62598	5.91134	4.0497	4.45147	0.802284	5.0333
Mcts1	5.94757	5.87016	6.09268	6.37752	6.35436	6.40882	6.60396	6.04488	4.98386	6.00753	6.69613	6.75703	5.53287	5.53361
Cacybp	5.94742	5.94881	6.27765	6.39814	6.21284	6.20531	6.64232	6.10865	4.51271	6.26988	7.32322	7.13172	4.68639	5.4806
Hspa4	5.94616	6.10596	6.2837	6.35936	6.05704	6.45933	6.38917	5.95659	3.80961	6.55677	5.88289	6.46238	3.98949	5.49115
Snap23	5.9459	5.48827	5.87039	5.98032	5.97359	6.1539	6.28835	6.14885	8.28322	5.98483	4.20234	6.31362	6.13695	7.06602
Ctcf	5.94503	5.72516	5.92152	6.30776	6.64196	6.68332	6.70198	4.08809	5.37567	6.34398	6.92278	6.47666	5.33894	5.70172
Adam10	5.9442	5.8149	6.15297	7.24271	6.47902	7.12038	7.46881	5.49474	5.32966	6.80537	5.31371	6.35375	3.76629	5.69061
Taf15	5.94413	5.79982	5.93348	6.27922	6.54279	6.49314	6.5869	4.94164	3.95924	6.17661	6.6575	5.46703	3.81498	5.37933
Hsd17b12	5.94368	6.17507	6.26645	6.14982	6.24733	6.06783	6.2389	5.79699	0.90893	6.34409	4.26513	5.97428	3.56766	4.68852
Dnm2	5.94102	5.87219	6.08361	6.7271	6.51262	6.6875	6.98406	5.32951	6.33295	6.46744	5.55403	6.17333	5.6083	6.53707
Mrpl18	5.94099	5.88733	6.02218	6.19781	6.00912	6.06813	6.50812	5.83002	5.44292	6.23042	7.25994	7.18344	6.44765	6.00202
Dynlt3	5.93931	6.16392	5.9493	5.8856	5.5006	5.61745	5.85754	6.16713	3.72489	5.89015	5.25962	5.5968	3.37177	5.20535
Phax	5.93901	5.91685	5.97888	5.93216	6.30671	6.23507	6.26142	5.47183	4.85771	5.93602	5.27359	6.16329	3.64752	4.83198
Cdc5l	5.93854	5.93918	5.99599	6.26054	6.65792	6.44071	6.39451	5.22312	5.75232	6.30353	6.11466	6.25126	4.89002	6.06688
Aph1a	5.9346	6.07031	5.95128	6.29799	5.89482	6.19717	6.42131	6.04618	5.166	6.22459	5.08445	6.25346	4.34762	5.62157
Fli1	5.93402	5.79503	5.85603	6.92819	6.51777	7.03838	7.00242	4.7562	4.67886	6.50387	5.80536	5.90185	4.12777	5.69836
Khk	5.9335	5.69485	5.61069	6.40134	5.40331	6.21913	6.71532	6.27827	4.248	5.98286	3.87426	5.33897	2.71949	4.96147
Kansl1	5.93155	5.57312	5.58154	6.26076	6.74539	6.64593	6.33605	3.60683	4.78123	6.0541	6.16464	5.66105	3.82623	5.80998
Pdcd6ip	5.93032	5.95913	6.23572	6.32119	6.10473	6.31105	6.11498	4.6765	5.42274	6.40288	6.0057	6.38823	5.59756	5.66599
Tmem179b	5.93013	5.90296	5.762	5.89681	6.17537	6.17783	6.16725	5.9385	5.47	5.74207	5.59523	5.98613	5.13695	5.62113
Plekhj1	5.93007	5.70467	5.89558	6.00038	6.30838	6.16401	6.37944	5.49799	5.72643	5.84211	6.68121	6.38969	5.47687	5.64578
Psmc6	5.92986	5.6843	6.01946	6.1743	6.23477	6.32857	6.40646	5.39773	5.07894	6.12008	6.11357	6.60846	5.28535	5.46831
Igsf8	5.92843	5.66023	6.11141	6.14707	6.22241	6.18019	5.93414	5.40148	0.757234	6.08762	3.9062	4.26722	1.79358	5.00995
Adgrg1	5.92781	4.41886	5.90258	7.81955	6.241	7.6396	7.99758	6.03262	2.29658	6.86522	2.25042	4.1238	-0.577306	5.41673
Cdk2ap2	5.92639	5.88191	6.14422	6.54131	6.14973	6.28638	6.55736	6.39161	9.42407	6.26453	7.92362	8.03716	8.47206	8.08496
Rbbp4	5.92524	5.69218	5.8733	6.2656	5.9646	6.33429	6.47239	5.52356	5.01876	6.12891	6.53001	6.42359	5.11552	5.85956
Ccdc50	5.92453	5.99349	6.08972	6.70373	6.51383	6.79484	7.12588	5.63093	0.296999	6.61167	6.07008	6.11575	1.16933	5.44259
Pgrmc2	5.92399	6.85174	5.66486	5.5386	5.79957	5.22138	5.65221	5.44928	2.94081	6.15004	5.08104	5.56389	2.19708	5.24838
Irak1	5.92387	5.92622	5.81503	6.23549	6.60046	6.42552	6.55023	4.6351	4.91161	6.08165	5.73472	5.62206	4.00132	5.83518
Spata13	5.92383	5.68953	6.06105	6.69005	5.90044	6.73324	6.54035	4.53602	5.66407	6.51934	5.13153	4.36453	3.58333	5.30425
Plin2	5.9237	6.38083	6.40972	4.7807	6.30412	5.5731	4.95754	5.77499	7.34133	6.1257	3.45941	7.2934	6.66367	6.90256
Psmc5	5.92352	5.98384	6.2136	6.29817	6.15462	6.32841	6.51276	6.62457	4.77496	6.2101	6.39668	7.05444	5.27694	5.40129
Atp5k	5.91961	6.21354	5.88324	5.40764	5.77485	4.97828	5.81501	6.77775	5.20471	5.80832	6.59833	7.01274	5.91984	5.89527
Stx8	5.91933	5.67206	5.80756	5.7677	5.73791	5.7879	6.05613	6.27585	4.46198	5.86776	6.17583	5.89047	5.04407	5.60673
Cnot4	5.91859	5.78121	5.79149	6.26388	6.49939	6.65642	6.4961	3.64736	4.84381	6.28278	5.49382	5.35322	4.039	5.49259
Ephx1	5.91822	6.62649	5.47246	4.67234	5.3731	4.50983	4.29336	5.07706	0.308447	5.62432	4.5063	5.07141	-6.64386	5.03954
1110004F10Rik	5.91566	5.81063	5.81461	6.24046	5.98973	6.39682	6.5199	5.57437	4.64218	6.11104	6.17597	6.65749	4.63349	4.68467
Fcho2	5.91443	5.89656	5.85946	6.39361	6.39281	6.55731	6.43339	5.39412	5.75401	6.37287	4.44362	6.37254	4.79664	6.07296
Adam15	5.91403	6.10505	6.04747	6.52916	6.28418	6.59252	6.65097	5.55128	4.59889	6.53422	-6.64386	6.07823	4.98192	5.68317
Mrps18a	5.91402	5.97516	5.83925	5.64707	5.73195	5.94137	5.89686	5.92979	2.7409	5.91774	5.80671	6.01152	4.24052	4.93801
Wbp2	5.91351	5.94239	6.05119	6.27827	6.11086	6.19991	6.24606	5.59111	5.92393	6.20413	5.37874	5.78675	5.47091	5.96803
Neurl3	5.91323	4.7307	6.26583	6.81189	6.71591	7.23668	6.36255	3.39504	6.43957	6.3562	6.55091	5.47923	4.38256	5.84322
0610010K14Rik	5.91117	5.74548	5.92422	6.83527	6.23417	6.9731	6.99778	5.9829	4.42803	6.37862	5.93642	6.13514	4.2849	5.06551
Ten1	5.90942	6.09156	5.96132	5.94409	5.56091	5.7024	6.04547	6.08004	3.93319	5.9677	4.97873	5.70835	4.8466	5.00404
Ube2m	5.90926	5.9005	6.12086	6.17784	5.93547	6.14649	6.32489	6.1907	5.76685	6.24832	6.66412	6.53158	6.29076	5.90008
Zcchc7	5.90924	5.40931	5.52583	6.18246	6.72079	6.76744	6.68307	2.53521	4.84724	5.87	6.82161	5.69671	2.85961	5.24975
Hsd17b10	5.90862	6.07881	6.11127	5.96184	5.59848	5.42535	5.90876	6.69678	4.82285	5.8318	6.55686	6.84442	6.26422	5.41599
Surf4	5.90744	6.0249	6.18152	6.40846	6.28925	6.31674	6.69649	5.6521	5.37063	6.47318	5.23462	6.27148	5.92342	5.81953
Elf1	5.90741	5.63916	5.95716	6.55114	6.45063	6.83391	6.84903	4.60694	4.75745	6.2903	7.41101	6.0526	4.42975	6.03311
Tmem159	5.9064	6.28003	5.57508	5.54942	5.72638	5.20458	5.71261	5.83502	0.860724	5.81359	4.04655	4.41127	2.39415	4.94756
Idh3b	5.90586	5.61702	5.93972	5.90036	6.01766	6.12526	6.20368	5.79114	3.32987	5.89518	5.98399	6.28796	3.81794	4.8532
Mrpl34	5.90579	6.03168	5.92678	6.12889	5.77484	5.94285	6.2099	6.23854	5.7878	6.01024	6.4192	7.1107	5.5469	5.97952
Cpd	5.90501	6.01993	6.53368	5.33151	5.54636	5.57818	4.99197	5.30367	7.32402	6.50244	2.0909	5.49725	5.47258	6.99849
Snw1	5.90355	5.89826	5.92819	6.09456	6.3015	6.32123	6.4525	5.47666	4.92731	6.19292	6.46817	6.48271	4.11074	5.81639
Polr2l	5.90332	5.7803	5.90545	5.94542	5.83048	5.62906	6.11902	5.97843	5.88538	5.98165	6.83214	7.05525	4.46193	5.83077
Idh3g	5.90183	5.4441	5.78288	6.56275	5.91002	6.58647	6.74176	5.94788	4.68548	6.11369	5.73954	6.72604	4.54163	5.5642
Clptm1l	5.90175	6.21045	6.1523	6.27324	6.18503	6.10573	6.25542	6.06617	4.27261	6.23303	6.03928	5.65925	4.70383	4.87121
Bin2	5.90171	5.37213	5.91102	7.08694	6.10597	7.09489	7.20267	5.62653	6.14683	6.46159	5.19332	6.30547	5.42951	5.94995
Tob2	5.89964	5.62135	5.98991	6.15677	6.15351	6.48413	5.84146	2.20947	3.74913	6.17236	5.66925	5.47732	1.35844	5.02004
Ccpg1	5.89882	5.99798	5.92397	5.98449	6.18188	6.11328	6.33873	5.62184	8.21154	6.28978	4.8205	5.50796	6.50642	7.6369
Trappc3	5.89633	5.95627	5.76597	5.93617	5.78766	6.05855	6.01006	5.90918	4.43426	5.87246	5.42434	5.6842	4.99468	5.31105
Nlrp3	5.893	5.65542	6.53515	6.09643	6.31251	6.46956	5.84528	3.04033	6.34391	6.3848	0.212596	4.95708	2.79505	5.90056
Sar1a	5.89297	6.2844	6.02102	5.69659	5.69273	5.97409	5.96473	5.42395	5.34677	6.10734	5.36427	6.18522	4.98583	5.68313
Timm17a	5.89245	5.77606	5.9323	5.74668	6.21637	6.36904	6.08312	6.1076	4.4667	6.07609	6.48619	6.47535	4.30641	5.11353
Gtf2a2	5.89171	5.86522	5.90379	6.28843	6.28431	6.53118	6.50623	5.90029	5.83324	6.04637	6.22506	6.60983	5.83227	5.8248
Pik3cg	5.8912	5.62904	5.83651	6.72641	6.43353	6.80028	6.85708	4.54589	4.43054	6.45464	4.25762	4.56827	4.10192	5.49307
Git2	5.88755	5.51501	5.82683	6.52075	6.29646	6.73812	6.47997	3.79902	4.66789	6.10523	4.71681	5.2461	4.10634	5.62598
Smpdl3a	5.88584	6.5282	6.07513	5.43068	5.71286	5.15027	5.30698	6.19045	8.26105	6.03609	7.12988	8.7905	7.17459	7.30445
Srpr	5.88413	5.85771	5.98278	6.14971	6.25969	6.4464	6.28147	5.26659	4.96701	6.16264	5.83773	6.08019	5.04462	6.02241
Sod2	5.88355	5.82327	6.26928	5.8684	6.27685	6.0371	5.80942	6.36587	5.52967	6.05807	6.53868	7.07281	5.8943	5.95121
Hpse	5.88197	7.24496	5.06704	1.38754	4.67823	2.74873	1.86979	5.44477	0.405191	5.92386	-6.64386	4.16698	2.5957	5.04937
Tcea1	5.88069	5.68606	5.75287	6.38888	6.56964	6.37056	6.6974	5.72611	4.91891	6.21585	6.29388	6.67627	4.87675	5.61759
Ralbp1	5.88026	5.93478	6.05386	6.38989	6.28124	6.31149	6.64182	5.39663	6.57315	6.31562	6.72452	7.26144	6.03218	6.49815
Phf14	5.87897	5.58375	5.88216	6.90103	6.95817	7.25291	7.37176	4.64621	4.57224	6.44207	5.74092	5.94865	4.28437	5.61311
Fam3c	5.87799	6.13789	5.93441	6.13478	6.04036	6.01068	6.38113	6.15174	2.02098	6.15797	5.41402	4.75582	3.75615	5.33488
Yipf4	5.87776	5.70606	5.75928	6.38554	6.2055	6.52002	6.77135	5.35961	6.0239	6.09633	6.25939	6.47245	5.82072	6.00596
Morf4l2	5.87636	5.88163	6.11572	6.3225	6.15087	6.5234	6.3313	5.74887	5.05511	6.1182	5.49494	6.10719	4.8469	5.65311
Prkcd	5.87542	5.61533	6.11542	6.79972	6.55128	7.08998	6.86778	5.38986	6.12092	6.48159	4.77367	6.46466	5.68051	6.31996
9530068E07Rik	5.87481	5.79275	5.8593	6.07615	5.96463	5.97175	6.12886	5.46194	5.71668	5.96771	5.09014	5.89877	5.70601	5.69916
Emc3	5.87231	5.93725	5.86969	6.34401	5.9403	6.43784	6.73882	5.45883	3.81413	6.19985	4.47273	5.49429	3.83538	5.21184
Gm6570	5.87204	5.70456	5.71145	5.36942	5.1757	4.6184	5.4645	6.43998	3.50363	5.33362	6.27954	5.26202	2.83527	4.62481
Eif4ebp1	5.8706	5.47917	6.10357	6.12299	6.36417	6.15895	5.95914	6.06425	8.64114	5.79213	4.8263	7.22189	7.17773	7.68206
Dleu2	5.87042	4.97578	5.5333	6.3281	6.88172	7.01385	6.59189	3.30551	6.41534	6.13645	5.09757	6.19318	5.14704	6.28722
BC005624	5.87001	5.98191	5.92954	6.08608	5.92006	5.90999	5.85313	6.10233	6.0384	5.88432	5.65165	5.83234	5.1652	5.97263
Cdc26	5.86999	5.54494	5.77432	6.09817	6.27148	6.56274	6.57496	5.56929	5.24664	5.97493	6.85793	6.3314	5.17801	5.16753
Bach1	5.86994	5.75065	6.05751	6.63246	6.13246	6.79198	6.74411	4.75	6.05423	6.5153	3.95153	6.01897	4.7454	5.80302
Naa50	5.86992	5.91223	6.11363	5.8952	6.4222	6.27531	5.89124	5.80011	3.27995	6.15559	6.04394	5.96095	3.43817	5.41769
Slc1a3	5.86904	5.56929	5.40409	6.8127	6.34973	6.97922	7.41719	4.28297	1.01952	6.37478	-6.64386	1.57259	-6.64386	4.68955
Ube3a	5.86785	5.7234	5.79674	6.33958	6.44061	6.57919	6.47062	4.83092	4.9522	6.18218	6.3031	6.3245	4.35499	5.14285
Etfb	5.86748	5.90891	5.86385	6.37921	5.90521	6.44023	6.6736	6.32078	4.96745	6.26263	6.97977	7.74746	6.42905	5.42344
Phpt1	5.8661	6.15466	5.95569	6.12173	5.55126	5.47185	5.9674	6.19617	-6.64386	5.82156	5.43674	5.35503	3.10671	5.54535
Suclg1	5.86485	5.89985	6.01258	6.31232	6.03622	6.19012	6.40053	6.11576	5.40724	6.13817	6.84687	6.93916	5.7575	5.58768
Ptprj	5.86138	5.33288	5.71705	6.60994	6.84027	6.75535	6.99247	5.11659	3.91067	6.30106	4.98066	5.32589	3.29746	5.55979
Mrpl14	5.86066	5.80268	5.82215	5.68775	5.91334	5.69674	5.92953	5.48067	6.14148	5.84925	6.09103	6.83957	5.51162	5.75427
Vasp	5.85916	5.08374	6.28732	7.00714	6.29858	6.97284	6.89686	6.20363	8.77784	6.42655	7.25459	6.9027	8.80154	8.1903
Cdk4	5.85893	5.78807	5.97159	5.89477	5.80643	5.969	5.91509	5.55217	0.552236	5.98966	6.48263	6.47488	2.49869	5.11949
Mtus1	5.85881	5.23081	5.8977	7.09368	6.67	7.37502	7.44858	5.27702	6.57359	6.80056	1.80469	6.06811	6.1225	6.52928
Glod4	5.85862	5.80142	5.74628	5.94058	5.69853	5.99913	6.501	5.90965	5.20567	5.95761	5.7407	6.05169	5.49937	5.46495
Pfdn6	5.85859	5.66143	5.8024	5.92942	5.92965	5.80651	5.82709	6.12422	5.1532	5.69534	6.31879	6.94353	5.12376	5.294
Prnp	5.85796	6.44607	5.76037	5.64484	6.33295	5.50003	5.89979	4.55875	5.47056	6.07521	5.10898	7.73941	4.51549	5.4909
Mgat4a	5.85788	5.38855	5.93942	6.66431	6.53863	7.08738	7.04291	4.34026	3.33589	6.63537	2.54257	2.40352	2.37735	5.01477
Cdk9	5.85765	5.78597	5.89534	6.40775	6.58259	6.77669	6.4184	5.12346	5.98182	6.24311	5.6854	5.93291	4.70646	6.17133
Rsl1d1	5.85576	5.75108	5.98349	6.17556	6.34491	6.52962	6.56712	5.21401	2.70432	6.02159	6.41894	5.88958	1.97377	4.9469
Gaa	5.85469	6.42217	6.12451	5.54089	5.92442	5.51222	5.6509	5.71804	1.5692	6.35836	3.4441	4.73399	-0.629292	4.8002
Rbis	5.85185	5.85759	6.10023	5.92025	6.09744	6.07368	5.90183	6.24606	3.21273	5.96943	7.09753	6.75482	4.36567	5.59503
Snf8	5.85171	6.07917	6.08903	5.95568	5.76934	6.10807	6.17081	6.1011	6.04172	5.8718	6.50919	7.09742	6.40645	5.79111
Tmem128	5.85157	5.61511	5.66373	5.84541	5.97447	6.06603	6.1477	5.4777	5.10458	5.63848	6.40249	5.80091	4.64327	5.36758
Rnf19b	5.85071	4.96598	6.37288	6.63006	5.70842	7.32362	5.91495	4.91443	5.71545	6.36115	5.1232	5.18424	4.95899	5.93333
Rragc	5.85035	6.26539	6.10122	5.99869	6.11197	6.11334	6.08371	5.55838	4.69449	6.27786	3.77012	5.0909	4.22121	5.18274
Smim10l1	5.84976	5.89222	5.84339	6.32844	6.10403	6.30817	6.37435	5.40102	0.277596	6.00509	5.51279	6.19014	2.27781	4.78301
Nudt4	5.84915	6.16296	5.8713	5.77652	5.83893	6.216	5.62407	5.19374	8.53237	6.24468	5.44232	6.28748	6.84367	7.52417
Mob4	5.84878	5.60166	5.7865	6.2446	6.68655	6.75947	6.52068	4.66024	6.41593	6.07353	5.99616	6.43051	5.87848	6.02568
Wbp4	5.84779	5.70217	5.7416	6.14446	5.94941	6.25247	6.4625	5.30954	4.81009	6.1213	6.4349	5.95649	4.97226	4.86099
Isca1	5.84739	5.69777	5.74454	6.03831	5.72705	5.95795	6.00684	5.85147	4.25698	5.95439	5.49563	5.48567	3.90923	5.23426
Ndufb6	5.8473	5.78734	6.07198	5.78815	5.74706	5.65694	5.97056	6.50086	4.70683	5.90185	6.40045	6.9778	5.71284	5.07496
Commd4	5.84582	5.99006	6.07826	5.9762	5.71083	5.88144	6.0085	6.2981	3.58364	6.05181	6.31965	6.05938	4.16947	5.37406
Ncf4	5.84512	5.53271	6.02225	6.52051	6.67525	6.53356	6.54912	6.12316	8.7743	6.18068	6.43238	8.04374	9.14059	8.11827
Emc4	5.84364	5.69724	5.62062	5.83423	5.98335	5.65361	6.23094	5.36769	2.98179	5.81965	5.0927	5.71821	3.19061	4.33462
Cybc1	5.8431	5.67394	5.798	6.54908	6.57203	6.73123	7.00643	5.47421	5.15661	6.10653	4.83145	5.36734	4.51238	5.60088
Mlf2	5.84286	5.9612	5.96075	5.88611	5.43398	5.94167	5.9919	5.69171	4.21165	5.91757	5.20394	5.983	4.20288	5.36045
Fndc3a	5.84273	6.034	5.67466	5.94377	5.99928	6.16182	6.20757	4.57551	4.10174	6.07188	4.73475	5.94545	3.58034	5.11272
Mef2d	5.84236	5.76815	5.7079	5.73781	6.06945	6.29948	5.78643	3.84375	4.37032	6.00842	4.65387	5.3236	1.70169	4.82465
Atp2c1	5.84226	5.99733	5.63821	6.26481	5.76388	6.10466	6.51085	5.47009	5.11844	6.0852	4.33615	5.29645	4.88733	5.16821
Ap2m1	5.84208	5.74917	5.97112	6.2303	5.92815	6.34246	6.26284	5.92801	5.44788	6.24611	6.00489	6.57376	5.7536	5.57291
Ash1l	5.84065	5.77571	5.87378	6.28413	6.57995	6.56034	6.6012	3.49341	5.23914	6.44085	5.51944	5.46654	3.32321	5.79866
Selenot	5.83914	6.04017	6.03854	6.38754	6.08644	6.23643	6.45286	5.82534	5.47585	6.36297	5.91703	6.09181	4.70645	5.75118
Spop	5.83702	5.72923	5.80426	6.05135	5.84049	6.16875	5.81273	5.76365	6.17052	6.08249	5.6307	6.76598	5.36203	6.05689
Mfsd1	5.83443	5.71245	5.93474	5.99795	5.85531	6.04818	5.97967	5.4958	4.01912	5.94817	4.24929	5.65523	3.61411	4.76987
Klhl6	5.83295	6.04963	6.09735	5.90224	6.1498	6.1504	5.84264	5.14613	3.44299	6.01127	6.24374	5.02846	5.21092	4.7825
Sema4d	5.83224	5.60711	6.15097	6.57031	6.30012	6.72469	6.65332	4.84397	4.71651	6.33994	5.84999	5.44853	3.88118	5.79738
Ly9	5.83144	5.49858	6.05983	5.85323	6.0879	5.93333	5.58701	5.01907	0.39824	5.95002	5.20434	3.19132	-0.362969	5.12122
Copb1	5.82816	5.83276	6.04913	6.21097	6.0641	6.34576	6.50604	5.46214	5.15424	6.2983	5.9235	6.12177	5.20118	5.68952
Lhfpl2	5.82781	6.15654	6.16689	6.58967	6.32615	6.57596	6.69238	5.04097	-6.64386	6.66301	-6.64386	3.61791	2.23125	5.35911
Atp6v0d1	5.82485	5.92336	5.99972	6.04484	5.75581	6.2671	6.11181	5.51292	6.55058	6.1916	4.13155	6.63209	6.32162	6.31996
C5ar1	5.82439	4.45163	6.45731	6.42325	6.43532	7.00819	6.34332	4.89215	8.24577	6.24223	1.87289	5.25756	7.15281	7.31789
Otulin	5.82425	5.26233	5.80102	5.72358	6.14876	6.20615	5.91703	4.76416	4.36488	5.63511	5.90336	5.67485	3.75421	5.14443
Med30	5.82302	5.75066	5.75197	6.01795	5.68197	5.84377	6.12003	5.70941	5.44601	5.85235	6.60225	6.31273	5.33259	5.44281
Foxn3	5.82189	5.55051	5.80212	6.1499	6.35178	6.6173	6.61086	3.98116	2.26355	6.27372	4.87396	5.96051	0.897651	4.98531
Ebpl	5.82163	5.88528	5.76723	5.92993	5.7103	5.36129	5.72353	5.75647	2.15579	5.77084	5.14536	4.71995	1.96392	4.78551
Phf5a	5.82018	5.71514	5.67627	5.873	5.73794	6.01136	5.95825	5.74174	4.83841	5.88657	5.94772	6.5538	4.57397	5.20931
Snx24	5.82011	5.58759	5.83334	6.18346	6.42047	6.73201	6.39654	4.50782	-1.1488	5.92032	-6.64386	1.95773	0.0311961	5.01696
Rsu1	5.8194	5.58173	6.00815	6.32932	6.29253	6.1373	6.52198	5.96472	6.31368	6.00224	5.18887	6.73307	6.5786	6.29536
Tut7	5.81931	5.64205	5.86899	6.50251	6.85684	6.91904	6.72726	3.77571	7.24277	6.47293	5.75571	6.16936	5.88717	7.02861
Immt	5.81813	5.81338	5.71532	5.96716	6.18362	6.09983	6.40293	5.49933	2.90331	6.17401	4.55306	5.86151	4.3213	5.06934
Ube2q1	5.81713	5.57034	5.88751	5.81727	5.98313	6.15292	6.12943	5.23191	5.27365	5.9744	5.49384	5.8188	4.43232	5.50544
Rbpj	5.81707	5.5996	5.94071	5.92797	6.40354	6.08785	5.93505	5.23968	4.65496	5.88265	5.39186	5.42248	3.61724	5.49515
Pcmt1	5.81685	5.79139	5.93638	6.20852	6.10671	6.2597	6.37081	5.78831	5.08777	6.24824	6.19373	6.09019	6.22938	6.21587
Golgb1	5.81679	6.13636	5.85538	5.81112	6.18018	5.96942	6.01857	4.21165	4.20799	6.27024	4.05961	6.13895	3.74877	5.3734
Plod3	5.81657	6.15811	5.9764	6.23958	5.97055	6.3457	6.36079	5.41743	4.56003	6.1491	1.73396	5.65969	4.28275	5.2814
Anapc16	5.81531	5.46402	5.60457	5.96489	6.11224	6.23892	6.48049	5.11683	4.07575	5.7881	6.21296	6.03493	4.1332	5.20828
Arid4b	5.8151	5.71733	5.7684	6.07995	6.17959	6.69153	5.89652	4.3189	5.87139	6.15447	6.65535	6.1499	4.81408	5.46611
Akr7a5	5.81501	6.25008	5.51928	5.25624	5.728	5.48157	5.35932	5.04933	-0.373369	5.85056	4.19275	5.62967	-0.396675	5.10928
Rab7b	5.81438	6.2227	6.07113	3.10207	5.85453	3.95152	2.29701	3.93059	2.80191	5.83661	-6.64386	3.71459	0.987554	4.96358
Cfdp1	5.81134	5.54973	5.81617	5.74297	5.94227	5.61255	5.92285	6.0209	3.10961	5.57706	6.85777	6.47619	4.8237	4.94251
Vps25	5.8112	5.28096	5.41083	5.51188	5.84095	5.38632	5.61368	5.63254	4.61981	5.1952	5.73341	5.51153	4.38248	5.10025
Numb	5.81057	5.53455	5.86965	6.83844	7.06949	7.51507	7.55307	3.65621	5.40357	6.53626	4.0993	3.98077	4.39175	5.96969
Hscb	5.80989	5.94998	5.48714	5.26249	5.39358	5.09396	5.40644	5.6136	1.90658	5.68636	4.95009	4.76253	1.39249	5.08467
Fam50a	5.80804	5.86707	6.12024	5.99845	6.05994	5.99996	5.86352	5.31027	4.79905	6.08805	5.33485	6.0302	4.15862	5.28918
Comtd1	5.80605	5.76353	6.04944	6.43489	6.15089	6.27594	6.29518	5.96861	4.64435	6.1128	4.07138	4.04052	3.98365	5.44873
Cox20	5.80508	5.72401	5.84852	5.9571	5.93461	5.81487	6.01009	5.94358	3.9591	5.56058	6.58036	6.08855	4.79151	5.3678
Smc1a	5.80507	5.92044	5.9764	6.31998	6.41027	6.27245	6.49438	5.81501	5.83489	6.42421	6.6544	6.56361	5.72669	6.00063
Icam1	5.80366	5.75687	6.58369	6.73163	5.92148	7.062	6.09403	4.01449	2.60607	6.47663	5.37394	4.49755	-0.838408	5.23409
Card19	5.80311	5.65579	6.12373	5.8533	5.90475	6.18437	5.99966	5.90714	7.98359	5.8357	5.50212	7.1737	7.17337	6.91693
Stag2	5.80214	5.53844	5.47623	6.06573	6.32067	6.13551	6.11217	5.25884	5.92399	5.99045	6.16723	6.1123	5.25115	5.67718
Yipf1	5.80105	5.82373	5.81718	6.04496	5.77919	6.01915	6.20335	5.99249	4.99572	5.89953	4.98449	6.09384	5.27978	5.53035
Gm32856	5.80091	5.76329	6.10211	5.78064	6.3298	6.36386	5.59398	2.6544	6.46858	6.24636	7.06245	5.53925	3.23864	5.61093
Fes	5.79907	5.62917	5.76696	6.25294	6.51816	6.46756	6.38139	5.18952	6.81944	5.90987	0.637954	6.0218	6.50286	6.40033
Snhg1	5.79858	5.60368	5.78581	5.90213	6.48124	6.73713	6.04257	4.98362	3.03118	5.62568	6.95263	6.07358	1.85742	5.29207
Pum2	5.79804	5.75921	5.90348	6.35961	6.4499	6.74852	6.76293	4.7492	5.444	6.45162	5.61909	6.01184	4.40673	5.56883
Fbxl3	5.79799	5.70051	5.77951	6.05656	6.60236	6.49337	6.39616	3.897	5.56276	6.14565	5.28522	5.59151	4.06024	5.94454
St6galnac4	5.79764	5.73918	5.7919	6.3523	6.03335	6.56845	6.7593	5.66435	2.69387	6.04529	3.68196	4.72958	2.56146	4.68899
Apobec3	5.79586	4.94271	5.75376	6.37919	6.59118	6.79686	6.54069	4.623	4.76943	5.99953	7.40822	5.39056	4.16269	5.58287
Slc16a3	5.79516	5.86896	6.10701	5.20424	6.26688	5.48948	4.90735	4.97092	8.33606	5.87466	2.74539	5.46157	6.86257	7.33099
Cdk12	5.79458	5.60359	5.66296	5.98236	6.49783	6.47609	6.56009	2.98022	5.33684	6.17106	6.27852	5.38839	4.98129	5.71993
Retreg2	5.79389	5.63478	5.70673	5.45282	5.96958	5.37017	5.73492	5.15438	5.22422	5.95642	4.06553	5.28083	4.22403	5.57337
Smim3	5.7936	5.25114	5.81432	5.53822	5.7834	6.09734	5.49447	4.03906	6.09342	5.54188	4.31196	4.38597	4.96888	5.80585
Acp1	5.7904	6.0046	5.87768	6.08579	5.66281	5.89735	6.03943	5.62258	4.92559	6.15215	5.9375	6.36663	5.11954	5.39172
Slc2a1	5.79033	6.11328	5.8766	4.89541	5.66202	5.07465	4.44685	4.17079	6.38155	5.82762	4.04798	8.34347	4.7479	6.10794
Sgpl1	5.78995	6.18181	6.1565	6.37574	6.04535	6.18056	6.33726	5.25503	4.49056	6.47491	3.23003	4.45954	3.53602	5.68246
Cab39	5.7892	5.96438	6.05815	6.24457	6.14851	6.21616	6.50442	5.47743	5.94198	6.30061	6.22312	6.41072	5.01691	5.86378
Washc2	5.78863	5.77739	6.06529	5.88881	6.04063	5.80854	5.83312	4.95295	6.42057	6.239	4.89891	5.45535	5.01622	5.74587
Tmem141	5.78774	5.3437	5.71746	6.19238	5.72817	6.24296	6.44706	6.04757	1.76873	5.80667	1.54239	4.90492	1.49637	5.00433
Cmc1	5.78759	5.84024	5.75866	5.5633	5.6847	5.58488	5.30676	5.86959	1.24043	5.64172	6.34426	5.476	1.93457	4.66122
Dhx36	5.78725	5.4768	5.43078	5.97986	6.23931	6.23781	6.3177	4.33968	4.26226	5.92085	6.69032	5.85345	4.08449	5.38741
Lacc1	5.78724	5.19997	5.9843	6.44586	6.39632	6.48863	6.58912	4.98473	1.89927	6.34265	1.14134	2.15932	0.288025	5.06722
Tsc22d1	5.78679	6.21763	5.15838	3.56009	5.55623	4.14186	3.3748	3.77991	0.634344	5.39955	3.17877	7.93281	2.97246	3.54253
Mrpl11	5.78551	5.68726	5.81849	5.83627	5.54061	5.49719	5.85607	6.16474	-0.0509237	5.68919	5.96619	6.04699	2.71428	4.3709
Acbd3	5.7851	5.86448	6.08233	6.55057	6.12782	6.77709	6.54449	5.19847	5.11067	6.41394	5.11662	6.04628	4.51214	5.82134
Mpv17	5.78501	5.60206	5.57406	5.99433	6.46762	6.20913	6.20999	4.26664	4.29849	6.12607	5.18065	5.14754	3.56597	5.35931
Rtf2	5.78064	5.82696	6.02964	6.21529	6.04199	6.08208	6.3427	5.46502	6.88581	6.18343	5.79677	6.11351	5.96021	6.48979
Capza1	5.77772	5.68034	6.06894	6.49208	5.99933	6.68315	6.82004	5.60473	7.67998	6.47883	6.87442	6.59827	7.14406	7.25592
Jkamp	5.77738	5.66342	5.70612	5.88439	5.75404	6.1151	6.21035	5.3638	2.4426	5.86223	3.87032	5.38388	3.96537	4.94676
Rbm5	5.77539	5.34306	5.61551	6.33283	6.54471	6.83628	6.61602	4.11079	6.01054	6.16384	6.227	5.8064	4.74415	5.65963
Cbx1	5.77483	5.63714	5.79406	6.11279	6.38389	6.12103	6.31941	4.86112	4.01027	6.19124	6.26242	6.30168	4.39956	5.21007
Dclre1c	5.77447	5.18326	5.49303	5.92641	6.48603	6.43318	6.04796	2.94128	5.43292	5.75183	5.65463	5.60772	4.32208	5.53033
Ptov1	5.7726	5.73882	5.70376	6.15456	5.89279	6.18253	6.35859	5.74553	2.12974	5.84335	3.8794	5.764	0.765386	5.14511
Kdm6b	5.77258	5.26504	5.77815	5.89374	5.93118	6.73733	5.22481	1.05816	6.60936	6.09713	5.18064	5.78625	5.24447	6.22653
Polr2i	5.77222	5.71623	5.72265	5.93954	5.72516	5.64837	6.25588	6.13811	4.2046	5.78317	5.85492	6.58548	3.52434	4.64995
Raly	5.76819	5.53682	5.74861	6.40084	6.15992	6.34257	6.38624	5.75912	6.09789	5.88756	6.64881	7.05697	6.04802	5.84227
Pcna	5.76601	6.0281	6.03392	5.94607	6.08858	5.9216	6.17972	5.61096	3.365	6.15875	6.47669	6.42135	4.55491	4.82048
Map4k4	5.76578	5.58823	5.66726	6.35012	6.26765	6.59437	6.55191	4.39741	4.37762	6.34932	4.98423	6.00709	5.14829	5.55358
Ndufaf8	5.76432	6.04947	5.87582	5.77819	5.42919	5.36809	5.79644	6.6439	3.81452	5.79241	6.38013	6.37229	4.31656	5.10248
Zfp148	5.76255	5.75776	5.76356	6.34065	6.43958	6.70723	6.50417	4.33868	4.07884	6.33558	6.20344	5.64056	4.34438	5.77229
Adam17	5.76251	5.89028	6.31172	6.6721	6.58886	6.62695	6.86573	5.43976	4.31132	6.68249	3.22029	5.43954	2.98314	5.48643
Ndufa10	5.7623	5.6688	5.70229	5.84177	5.148	5.72336	6.04868	5.61198	3.07907	5.74123	5.31715	6.03763	4.47054	5.09112
Adamts13	5.76048	5.87507	5.60062	5.84185	5.75944	5.76505	5.60756	4.15745	4.92399	5.96936	5.68262	4.38967	3.57998	5.04058
Cerk	5.75955	5.93743	5.90617	6.1594	6.09345	6.50161	6.35985	5.42431	2.90324	6.27088	4.0737	5.26332	1.86658	4.97423
Phlda1	5.759	5.49713	6.12583	4.53232	5.64047	4.885	3.31776	1.87348	4.28317	5.60891	4.23496	4.00041	4.48215	5.02366
Cops6	5.75727	5.84349	5.60349	5.7176	5.59715	5.67023	5.9014	6.0916	3.86531	5.78488	5.79013	6.21557	5.29255	5.37608
Arhgap31	5.7572	5.65259	5.65463	5.74906	6.17577	6.12234	6.29275	2.3943	5.17505	5.98859	5.50978	6.28905	3.99662	5.49271
Dnajb1	5.75639	5.12136	5.62453	6.52384	6.15383	7.24606	6.0843	4.29744	6.0892	6.03735	7.73929	6.5152	4.32073	5.46832
Pcmtd1	5.7561	5.92333	5.62162	5.85242	6.10485	5.82683	6.31305	4.28009	4.85677	6.25056	6.32622	6.06328	3.94669	5.28779
Zfp638	5.75596	5.56614	5.60379	6.32808	6.2599	6.33924	6.37315	4.17005	5.54223	6.19054	5.47579	5.83583	4.49196	5.62967
Mrpl36	5.7551	5.98935	5.83174	5.59826	5.7103	5.65826	6.13656	6.10546	5.15409	5.74753	6.2396	6.35789	4.39657	5.29906
Pttg1	5.75374	5.49265	5.68475	5.90274	5.87436	5.79847	6.14329	5.4708	6.85212	5.5082	6.46333	6.03072	3.67206	6.21427
Lyl1	5.75088	5.17026	5.3247	6.47179	6.52838	7.23155	7.03711	4.4411	3.30381	5.88438	3.60173	5.8541	4.28442	4.48436
Btf3l4	5.7502	5.81026	5.58308	6.13478	5.98296	5.9841	6.08695	5.78608	4.96104	5.94074	5.40669	6.132	4.40376	5.53621
Tctex1d2	5.74983	5.68961	5.60771	5.49997	5.45802	5.55338	5.38529	5.9186	6.05109	5.43243	2.71937	5.36238	5.23425	5.73195
[truncated: 8,930 more rows]
